# Supplementary material for: High-quality chromosome-scale genomes facilitate effective identification of large structural variations in hot and sweet peppers
Source: Hortic Res. 2022 Sep 19;9:uhac210. doi: 10.1093/hr/uhac210 (PMC9715575; doi:10.1093/hr/uhac210)
Supplement: Web_Material_uhac210 [file web_material_uhac210.zip]

Archive with 2 entries (2 files):
- Supplemental Information HR_R1.docx
- Suppl_datasets_HR_R1.xlsx
