# Supplementary material for: High-quality chromosome-scale genomes facilitate effective identification of large structural variations in hot and sweet peppers
Source: Hortic Res. 2022 Sep 19;9:uhac210. doi: 10.1093/hr/uhac210 (PMC9715575; doi:10.1093/hr/uhac210)
Supplement: Web_Material_uhac210 [file web_material_uhac210.zip › Suppl_datasets_HR_R1.xlsx]

## Sheet: Dataset S1
Dataset S1. The anchored regions of scaffolds and super-scaffolds in Dempsey chromosome.
Chromosome	Start	End	Part_number	Component_type	Component ID/gap length	Component_bed/gap_type	Component_end/linkage	Orientation/linkage_evidence
chr1	1	330153231	1	W	Super_Scaffold_434	1	330153231	-
chr1	330153232	330153331	2	U	100	map	yes
chr1	330153332	334502894	3	W	Super_Scaffold_100024	1	4349563	-
chr2	1	176478795	1	W	Super_Scaffold_100010	1	176478795	+
chr2	176478796	176478895	2	U	100	map	yes
chr2	176478896	176530990	3	W	Scaffold_99	1	52095	+
chr3	1	290863411	1	W	Super_Scaffold_436	1	290863411	?
chr4	1	27072	1	W	Scaffold_137	1	27072	?
chr4	27073	27172	2	U	100	map	yes
chr4	27173	158302319	3	W	Scaffold_1	1	158275147	-
chr4	158302320	158302419	4	U	100	map	yes
chr4	158302420	247785250	5	W	Scaffold_1_89482831	1	89482831	-
chr5	1	242911428	1	W	Super_Scaffold_298	1	242911428	+
chr5	242911429	242911528	2	U	100	map	yes
chr5	242911529	242970189	3	W	Scaffold_90	1	58661	+
chr5	242970190	242970289	4	U	100	map	yes
chr5	242970290	243178655	5	W	Scaffold_17	1	208366	?
chr5	243178656	243178755	6	U	100	map	yes
chr5	243178756	251346832	7	W	Super_Scaffold_100071	1	8168077	+
chr6	1	20251752	1	W	Scaffold_6_20251752	1	20251752	+
chr6	20251753	20251852	2	U	100	map	yes
chr6	20251853	249490153	3	W	Scaffold_6	1	229238301	+
chr6	249490154	249490253	4	U	100	map	yes
chr6	249490254	249534412	5	W	Scaffold_122	1	44159	?
chr7	1	22230254	1	W	Super_Scaffold_576	1	22230254	+
chr7	22230255	22230354	2	U	100	map	yes
chr7	22230355	22356888	3	W	Scaffold_34	1	126534	?
chr7	22356889	22356988	4	U	100	map	yes
chr7	22356989	28167777	5	W	Super_Scaffold_433	1	5810789	-
chr7	28167778	28167877	6	U	100	map	yes
chr7	28167878	265557023	7	W	Super_Scaffold_147	1	237389146	+
chr7	265557024	265557123	8	U	100	map	yes
chr7	265557124	265581650	9	W	Scaffold_15_24527	1	24527	?
chr8	1	173976258	1	W	Super_Scaffold_9	1	173976258	?
chr9	1	51363	1	W	Scaffold_102	1	51363	+
chr9	51364	51463	2	U	100	map	yes
chr9	51464	12446725	3	W	Super_Scaffold_153	1	12395262	+
chr9	12446726	12446825	4	U	100	map	yes
chr9	12446826	272525074	5	W	Super_Scaffold_296	1	260078249	-
chr10	1	224525402	1	W	Scaffold_3_224525402	1	224525402	+
chr10	224525403	224525502	2	U	100	map	yes
chr10	224525503	224601457	3	W	Scaffold_66	1	75955	?
chr10	224601458	224601557	4	U	100	map	yes
chr10	224601558	240220232	5	W	Scaffold_3_15618275	1	15618675	-
chr11	1	57384	1	W	Scaffold_91	1	57384	?
chr11	57385	57484	2	U	100	map	yes
chr11	57485	280804608	3	W	Super_Scaffold_151	1	280747124	+
chr12	1	94321	1	W	Scaffold_46	1	94321	?
chr12	94322	94421	2	U	100	map	yes
chr12	94422	1467000	3	W	Super_Scaffold_13	1	1372579	?
chr12	1467001	1467100	4	U	100	map	yes
chr12	1467101	255778001	5	W	Scaffold_13	1	254310901	+
chr12	255778002	255778101	6	U	100	map	yes
chr12	255778102	260587194	7	W	Super_Scaffold_100025	1	4809093	-
Scaffold_2	1	43609	1	W	Scaffold_2	1	43609	?
Scaffold_4	1	41225	1	W	Scaffold_4	1	41225	?
Scaffold_7	1	347953	1	W	Scaffold_7	1	347953	?
Scaffold_11	1	147651	1	W	Scaffold_11	1	147651	?
Scaffold_15_23359	1	23359	1	W	Scaffold_15_23359	1	23359	?
Scaffold_15_51085	1	51085	1	W	Scaffold_15_51085	1	51085	?
Scaffold_15_102167	1	102167	1	W	Scaffold_15_102167	1	102167	?
Scaffold_16	1	88048	1	W	Scaffold_16	1	88048	?
Scaffold_18	1	85094	1	W	Scaffold_18	1	85094	?
Scaffold_19	1	47117	1	W	Scaffold_19	1	47117	?
Scaffold_22	1	177284	1	W	Scaffold_22	1	177284	?
Scaffold_25	1	29546	1	W	Scaffold_25	1	29546	?
Scaffold_26	1	161078	1	W	Scaffold_26	1	161078	?
Scaffold_27	1	156942	1	W	Scaffold_27	1	156942	?
Scaffold_28	1	147575	1	W	Scaffold_28	1	147575	?
Scaffold_30	1	66854	1	W	Scaffold_30	1	66854	?
Scaffold_30_71910	1	71910	1	W	Scaffold_30_71910	1	71910	?
Scaffold_32	1	133091	1	W	Scaffold_32	1	133091	?
Scaffold_39	1	114965	1	W	Scaffold_39	1	114965	?
Scaffold_41	1	104784	1	W	Scaffold_41	1	104784	?
Scaffold_42	1	99420	1	W	Scaffold_42	1	99420	?
Scaffold_43	1	98476	1	W	Scaffold_43	1	98476	?
Scaffold_44	1	98534	1	W	Scaffold_44	1	98534	?
Scaffold_45	1	94721	1	W	Scaffold_45	1	94721	?
Scaffold_48	1	90854	1	W	Scaffold_48	1	90854	?
Scaffold_49	1	89138	1	W	Scaffold_49	1	89138	?
Scaffold_50	1	87192	1	W	Scaffold_50	1	87192	?
Scaffold_53	1	83855	1	W	Scaffold_53	1	83855	?
Scaffold_54	1	42548	1	W	Scaffold_54	1	42548	?
Scaffold_55	1	83787	1	W	Scaffold_55	1	83787	?
Scaffold_56	1	82086	1	W	Scaffold_56	1	82086	?
Scaffold_57	1	80744	1	W	Scaffold_57	1	80744	?
Scaffold_58	1	80929	1	W	Scaffold_58	1	80929	?
Scaffold_59	1	80260	1	W	Scaffold_59	1	80260	?
Scaffold_60	1	80159	1	W	Scaffold_60	1	80159	?
Scaffold_62	1	76938	1	W	Scaffold_62	1	76938	?
Scaffold_63	1	76675	1	W	Scaffold_63	1	76675	?
Scaffold_64	1	76346	1	W	Scaffold_64	1	76346	?
Scaffold_65	1	76780	1	W	Scaffold_65	1	76780	?
Scaffold_67	1	73051	1	W	Scaffold_67	1	73051	?
Scaffold_68	1	73139	1	W	Scaffold_68	1	73139	?
Scaffold_69	1	72971	1	W	Scaffold_69	1	72971	?
Scaffold_70	1	72497	1	W	Scaffold_70	1	72497	?
Scaffold_71	1	72074	1	W	Scaffold_71	1	72074	?
Scaffold_72	1	179310	1	W	Scaffold_72	1	179310	?
Scaffold_74	1	68871	1	W	Scaffold_74	1	68871	?
Scaffold_75	1	68396	1	W	Scaffold_75	1	68396	?
Scaffold_76	1	68291	1	W	Scaffold_76	1	68291	?
Scaffold_77	1	67725	1	W	Scaffold_77	1	67725	?
Scaffold_80	1	66685	1	W	Scaffold_80	1	66685	?
Scaffold_81	1	65270	1	W	Scaffold_81	1	65270	?
Scaffold_82	1	43571	1	W	Scaffold_82	1	43571	?
Scaffold_83	1	63409	1	W	Scaffold_83	1	63409	?
Scaffold_84	1	63324	1	W	Scaffold_84	1	63324	?
Scaffold_85	1	62349	1	W	Scaffold_85	1	62349	?
Scaffold_86	1	61588	1	W	Scaffold_86	1	61588	?
Scaffold_87	1	61085	1	W	Scaffold_87	1	61085	?
Scaffold_88	1	60344	1	W	Scaffold_88	1	60344	?
Scaffold_89	1	59367	1	W	Scaffold_89	1	59367	?
Scaffold_92	1	56710	1	W	Scaffold_92	1	56710	?
Scaffold_93	1	56494	1	W	Scaffold_93	1	56494	?
Scaffold_94	1	55316	1	W	Scaffold_94	1	55316	?
Scaffold_95	1	54912	1	W	Scaffold_95	1	54912	?
Scaffold_96	1	53474	1	W	Scaffold_96	1	53474	?
Scaffold_97	1	52737	1	W	Scaffold_97	1	52737	?
Scaffold_98	1	52648	1	W	Scaffold_98	1	52648	?
Scaffold_100	1	51893	1	W	Scaffold_100	1	51893	?
Scaffold_101	1	51402	1	W	Scaffold_101	1	51402	?
Scaffold_104	1	50159	1	W	Scaffold_104	1	50159	?
Scaffold_105	1	49061	1	W	Scaffold_105	1	49061	?
Scaffold_106	1	48563	1	W	Scaffold_106	1	48563	?
Scaffold_107	1	48326	1	W	Scaffold_107	1	48326	?
Scaffold_109	1	46943	1	W	Scaffold_109	1	46943	?
Scaffold_110	1	46560	1	W	Scaffold_110	1	46560	?
Scaffold_111	1	46678	1	W	Scaffold_111	1	46678	?
Scaffold_112	1	45396	1	W	Scaffold_112	1	45396	?
Scaffold_113	1	44256	1	W	Scaffold_113	1	44256	?
Scaffold_114	1	42545	1	W	Scaffold_114	1	42545	?
Scaffold_115	1	30520	1	W	Scaffold_115	1	30520	?
Scaffold_116	1	39646	1	W	Scaffold_116	1	39646	?
Scaffold_117	1	39834	1	W	Scaffold_117	1	39834	?
Scaffold_118	1	38170	1	W	Scaffold_118	1	38170	?
Scaffold_119	1	38068	1	W	Scaffold_119	1	38068	?
Scaffold_120	1	37832	1	W	Scaffold_120	1	37832	?
Scaffold_121	1	36167	1	W	Scaffold_121	1	36167	?
Scaffold_123	1	35013	1	W	Scaffold_123	1	35013	?
Scaffold_124	1	34673	1	W	Scaffold_124	1	34673	?
Scaffold_125	1	34561	1	W	Scaffold_125	1	34561	?
Scaffold_126	1	34903	1	W	Scaffold_126	1	34903	?
Scaffold_127	1	32772	1	W	Scaffold_127	1	32772	?
Scaffold_128	1	33033	1	W	Scaffold_128	1	33033	?
Scaffold_129	1	30966	1	W	Scaffold_129	1	30966	?
Scaffold_130	1	30054	1	W	Scaffold_130	1	30054	?
Scaffold_131	1	28792	1	W	Scaffold_131	1	28792	?
Scaffold_132	1	28724	1	W	Scaffold_132	1	28724	?
Scaffold_133	1	28133	1	W	Scaffold_133	1	28133	?
Scaffold_134	1	27329	1	W	Scaffold_134	1	27329	?
Scaffold_135	1	27293	1	W	Scaffold_135	1	27293	?
Scaffold_136	1	27144	1	W	Scaffold_136	1	27144	?
Scaffold_138	1	25445	1	W	Scaffold_138	1	25445	?
Scaffold_139	1	24178	1	W	Scaffold_139	1	24178	?
Scaffold_140	1	24059	1	W	Scaffold_140	1	24059	?
Scaffold_141	1	23806	1	W	Scaffold_141	1	23806	?
Scaffold_142	1	22486	1	W	Scaffold_142	1	22486	?
Scaffold_143	1	21205	1	W	Scaffold_143	1	21205	?
Super_Scaffold_291	1	762670	1	W	Super_Scaffold_291	1	762670	?
Super_Scaffold_100029	1	1227203	1	W	Super_Scaffold_100029	1	1227203	?
Super_Scaffold_100036	1	359330	1	W	Super_Scaffold_100036	1	359330	?

## Sheet: Dataset S2
Dataset S2. Significant GWAS SNPs associated with fruit orientation.
SNP_ID	CHR	Start	P value	-LOG10(P)	Rsquare.of.Model.with.SNP	MAF	std Error	std error square	PVE
UC_Pep_Genomic_3452071	7	94000000	6.7e-07	6.17305	0.514094	0.15909	0.2865	0.0820806	0.08296
UC_Pep_Genomic_3461169	7	100000000	2.3e-09	8.63722	0.537683	0.07517	0.60352	0.364233	0.11773
UC_Pep_Genomic_7765207	8	150000000	3.3e-07	6.48287	0.516994	0.38112	0.24597	0.060499	0.08738
UC_Pep_Genomic_5119667	10	1527516	1.3e-06	5.89193	0.51148	0.08741	0.36985	0.136787	0.07894
UC_Pep_Genomic_7740266	10	230000000	2.2e-08	7.66134	0.5282	0.1521	0.30445	0.0926877	0.10407
UC_Pep_Genomic_7201433	10	240000000	2.8e-06	5.5535	0.508355	0.05594	0.3592	0.129026	0.07409
UC_Pep_Genomic_7200762	10	240000000	9e-09	8.04752	0.531931	0.12762	0.18642	0.0347518	0.10949
UC_Pep_Genomic_7199118	10	240000000	9.1e-08	7.04002	0.522258	0.08566	0.16912	0.0286031	0.0953
UC_Pep_Genomic_7197328	10	240000000	5.8e-09	8.23719	0.533774	0.1486	0.31112	0.0967947	0.11215
UC_Pep_Genomic_7485078	10	240000000	5.3e-08	7.27934	0.524538	0.1521	0.29211	0.085331	0.09869
UC_Pep_Genomic_7380712	10	240000000	8.7e-08	7.06163	0.522463	0.08042	0.35734	0.127689	0.09561
UC_Pep_Genomic_7381922	10	240000000	7.2e-08	7.14496	0.523256	0.06294	0.29181	0.0851543	0.09679
UC_Pep_Genomic_7382267	10	240000000	1.5e-08	7.81413	0.529672	0.07692	0.52643	0.277128	0.10622
UC_Pep_Genomic_7376488	10	240000000	5.8e-09	8.23719	0.533774	0.1486	0.31112	0.0967947	0.11215
UC_Pep_Genomic_7376912	10	240000000	5.8e-09	8.23719	0.533774	0.1486	0.31112	0.0967947	0.11215
UC_Pep_Genomic_7376937	10	240000000	5.8e-09	8.23719	0.533774	0.1486	0.31112	0.0967947	0.11215
UC_Pep_Genomic_7377077	10	240000000	4.2e-07	6.37375	0.515971	0.15559	0.27286	0.0744501	0.08583
UC_Pep_Genomic_7377223	10	240000000	4.2e-07	6.37375	0.515971	0.15559	0.27286	0.0744501	0.08583
UC_Pep_Genomic_7186095	11	280000000	4.9e-07	6.31228	0.515395	0.1521	0.2825	0.0798079	0.08495
UC_Pep_Genomic_7186208	11	280000000	4.9e-07	6.31228	0.515395	0.1521	0.2825	0.0798079	0.08495
UC_Pep_Genomic_6682941	11	280000000	1.2e-06	5.91586	0.511702	0.07343	0.49556	0.24558	0.07928
UC_Pep_Genomic_6686123	11	280000000	1.2e-06	5.93152	0.511847	0.07343	0.45513	0.207139	0.07951
UC_Pep_Genomic_6686137	11	280000000	2.6e-06	5.57951	0.508595	0.14336	0.22935	0.0526	0.07446
UC_Pep_Genomic_6686495	11	280000000	2.6e-06	5.57951	0.508595	0.14336	0.22935	0.0526	0.07446
UC_Pep_Genomic_6686546	11	280000000	2.6e-06	5.57951	0.508595	0.14336	0.22935	0.0526	0.07446
UC_Pep_Genomic_6686637	11	280000000	2.6e-06	5.57951	0.508595	0.14336	0.22935	0.0526	0.07446
UC_Pep_Genomic_6687027	11	280000000	2.6e-06	5.57951	0.508595	0.14336	0.22935	0.0526	0.07446
UC_Pep_Genomic_6969647	12	220000000	5e-16	15.2985	0.607184	0.44755	0.1946	0.0378704	0.20637

## Sheet: Dataset S3
Dataset S3. Significant SNP information from pepper-chip GWAS data. SNPs corresponding to peak SNPs in Fig. 6b and c are in italics.
	SNP	Chr	Start	-LOG10(P)	PVE	Illumina 16K chip information	No. of genotypes			Genotypes
							0|0	0|1	1|1	CC-001	CC-002	CC-003	CC-004	CC-005	CC-006	CC-007	CC-008	CC-009	CC-010	CC-011	CC-012	CC-013	CC-014	CC-015	CC-016	CC-017	CC-019	CC-020	CC-021	CC-022	CC-024	CC-025	CC-026	CC-027	CC-028	CC-029	CC-030	CC-031	CC-032	CC-033	CC-034	CC-035	CC-036	CC-037	CC-038	CC-039	CC-040	CC-041	CC-042
1	UC_Pep_Genomic_3452071	7	94184420	6.17305	8.2963	AT5g35570/K2K18_1	242	1	45	0|0	0|0	0|0	0|0	0|0	0|0	0|0	0|0	0|0	0|0	0|0	0|0	0|0	0|0	0|0	0|0	0|0	0|0	0|0	0|0	0|0	0|0	0|0	0|0	0|0	0|0	0|0	0|0	0|0	0|0	0|0	0|0	0|0	0|0	0|0	0|0	0|0	0|0	0|0	0|0
2	UC_Pep_Genomic_3461169	7	100535576	8.63722	11.7725	Detected protein of unknown function	245	43	0	0|0	0|0	0|0	0|0	0|0	0|0	0|0	0|0	0|0	0|0	0|0	0|0	0|0	0|0	0|0	0|0	0|0	0|0	0|0	0|0	0|0	0|0	0|0	0|0	0|0	0|0	0|0	0|0	0|0	0|0	0|0	0|0	0|0	0|0	0|0	0|0	0|0	0|0	0|0	0|0
3	UC_Pep_Genomic_7765207	8	152593831	6.48287	8.73835	Polypepetide with reverse transcriptase and RNaseH domains	69	219	0	0|1	1|0	1|0	0|1	0|1	1|0	1|0	0|1	1|0	1|0	1|0	1|0	0|1	0|1	1|0	0|1	0|1	0|1	0|0	1|0	0|1	0|1	0|0	1|0	0|1	0|1	0|1	0|1	1|0	0|1	0|0	0|1	0|1	1|0	1|0	0|1	1|0	0|0	0|1	0|0
4	UC_Pep_Genomic_5119667	10	1527516	5.89193	7.89413	Detected protein of unknown function	238	50	0	0|0	0|0	0|0	0|0	0|0	0|0	0|0	0|0	0|0	0|0	0|0	0|0	0|0	0|0	0|0	0|0	0|0	0|0	0|0	0|0	0|0	0|0	0|0	0|0	0|0	0|0	0|0	0|0	0|0	0|0	0|0	0|0	0|0	0|0	0|0	0|0	0|0	0|0	0|0	1|0
5	UC_Pep_Genomic_7740266	10	234762376	7.66134	10.4072	Peptide chain release factor	244	1	43	0|0	0|0	0|0	0|0	0|0	0|0	0|0	0|0	0|0	0|0	0|0	0|0	0|0	0|0	0|0	0|0	0|0	0|0	0|0	0|0	0|0	0|0	0|0	0|0	0|0	0|0	0|0	0|0	0|0	0|0	0|0	0|0	0|0	0|0	0|0	0|0	0|0	0|0	0|0	0|0
6	UC_Pep_Genomic_7201433	10	235322510	5.5535	7.4087	Detected protein of unknown function	256	32	0	0|0	0|0	0|0	0|0	0|0	0|0	0|0	0|0	0|0	0|0	0|0	0|0	0|0	0|0	0|0	0|0	0|0	0|0	0|0	0|0	0|0	0|0	0|0	0|0	0|0	0|0	0|0	0|0	0|0	0|0	0|0	0|0	0|0	0|0	0|0	0|0	0|0	0|0	0|0	0|0
7	UC_Pep_Genomic_7200762	10	235479299	8.04752	10.9494	Detected protein of unknown function	251	1	36	0|0	0|0	0|0	0|0	0|0	0|0	0|0	0|0	0|0	0|0	0|0	0|0	0|0	0|0	0|0	0|0	0|0	0|0	0|0	0|0	0|0	0|0	0|0	0|0	0|0	0|0	0|0	0|0	0|0	0|0	0|0	0|0	0|0	0|0	0|0	0|0	0|0	0|0	0|0	0|0
8	UC_Pep_Genomic_7199118	10	235719914	7.04002	9.52992	Lycopene beta cyclase, chloroplastic	263	1	24	0|0	0|0	0|0	0|0	0|0	0|0	0|0	0|0	0|0	0|0	0|0	0|0	0|0	0|0	0|0	0|0	0|0	0|0	0|0	0|0	0|0	0|0	0|0	0|0	0|0	0|0	0|0	0|0	0|0	0|0	0|0	0|0	0|0	0|0	0|0	0|0	0|0	0|0	0|0	0|0
9	UC_Pep_Genomic_7197328	10	236073520	8.23719	11.2148	JHL06B08.4 protein	245	1	42	0|0	0|0	0|0	0|0	0|0	0|0	0|0	0|0	0|0	0|0	0|0	0|0	0|0	0|0	0|0	0|0	0|0	0|0	0|0	0|0	0|0	0|0	0|0	0|0	0|0	0|0	0|0	0|0	0|0	0|0	0|0	0|0	0|0	0|0	0|0	0|0	0|0	0|0	0|0	0|0
10	UC_Pep_Genomic_7485078	10	236969902	7.27934	9.86854	Squamosa promoter-binding protein	244	1	43	0|0	0|0	0|0	0|0	0|0	0|0	0|0	0|0	0|0	0|0	0|0	0|0	0|0	0|0	0|0	0|0	0|0	0|0	0|0	0|0	0|0	0|0	0|0	0|0	0|0	0|0	0|0	0|0	0|0	0|0	0|0	0|0	0|0	0|0	0|0	0|0	0|0	0|0	0|0	0|0
11	UC_Pep_Genomic_7380712	10	237950544	7.06163	9.56054	Detected protein of unknown function	243	44	1	0|0	0|0	0|0	0|0	0|0	0|0	0|0	0|0	0|0	0|0	0|0	0|0	0|0	0|0	0|0	0|0	1|0	0|0	0|0	0|0	0|0	0|0	0|0	0|0	0|0	0|0	0|0	0|0	0|0	0|0	0|0	0|0	0|0	0|0	0|0	0|0	0|0	0|0	0|0	0|0
12	UC_Pep_Genomic_7381922	10	238245769	7.14496	9.67851	Putative short-chain type alcohol dehydrogenase	255	30	3	0|0	0|0	0|0	0|0	0|0	0|0	0|0	0|0	0|0	0|0	0|0	0|0	0|0	0|0	0|0	0|0	0|0	0|0	0|0	0|0	0|0	0|0	0|0	0|0	0|0	0|0	0|0	0|0	0|0	0|0	0|0	0|0	0|0	0|0	0|0	0|0	0|0	0|0	0|0	0|0
13	UC_Pep_Genomic_7382267	10	238343665	7.81413	10.622	Cytochrome P450	245	42	1	0|0	0|0	0|0	0|0	0|0	0|0	0|0	0|0	0|0	0|0	0|0	0|0	0|0	0|0	0|0	0|0	0|0	0|0	0|0	0|0	0|0	0|0	0|0	0|0	0|0	0|0	0|0	0|0	0|0	0|0	0|0	0|0	0|0	0|0	0|0	0|0	0|0	0|0	0|0	0|0
14	UC_Pep_Genomic_7376488	10	238984536	8.23719	11.2148	Detected protein of unknown function	245	1	42	0|0	0|0	0|0	0|0	0|0	0|0	0|0	0|0	0|0	0|0	0|0	0|0	0|0	0|0	0|0	0|0	0|0	0|0	0|0	0|0	0|0	0|0	0|0	0|0	0|0	0|0	0|0	0|0	0|0	0|0	0|0	0|0	0|0	0|0	0|0	0|0	0|0	0|0	0|0	0|0
15	UC_Pep_Genomic_7376912	10	239166860	8.23719	11.2148	Detected protein of unknown function	245	1	42	0|0	0|0	0|0	0|0	0|0	0|0	0|0	0|0	0|0	0|0	0|0	0|0	0|0	0|0	0|0	0|0	0|0	0|0	0|0	0|0	0|0	0|0	0|0	0|0	0|0	0|0	0|0	0|0	0|0	0|0	0|0	0|0	0|0	0|0	0|0	0|0	0|0	0|0	0|0	0|0
16	UC_Pep_Genomic_7376937	10	239181023	8.23719	11.2148	Calmodulin	245	1	42	0|0	0|0	0|0	0|0	0|0	0|0	0|0	0|0	0|0	0|0	0|0	0|0	0|0	0|0	0|0	0|0	0|0	0|0	0|0	0|0	0|0	0|0	0|0	0|0	0|0	0|0	0|0	0|0	0|0	0|0	0|0	0|0	0|0	0|0	0|0	0|0	0|0	0|0	0|0	0|0
17	UC_Pep_Genomic_7377077	10	239236528	6.37375	8.58281	Pre-mRNA-splicing factor ATP-dependent RNA helicase PRP16	243	1	44	0|0	0|0	0|0	0|0	0|0	0|0	0|0	0|0	0|0	0|0	0|0	0|0	0|0	0|0	0|0	0|0	0|0	0|0	0|0	0|0	0|0	0|0	0|0	0|0	0|0	0|0	0|0	0|0	0|0	0|0	0|0	0|0	0|0	0|0	0|0	0|0	0|0	0|0	0|0	0|0
18	UC_Pep_Genomic_7377223	10	239271750	6.37375	8.58281	Detected protein of confused Function	243	1	44	0|0	0|0	0|0	0|0	0|0	0|0	0|0	0|0	0|0	0|0	0|0	0|0	0|0	0|0	0|0	0|0	0|0	0|0	0|0	0|0	0|0	0|0	0|0	0|0	0|0	0|0	0|0	0|0	0|0	0|0	0|0	0|0	0|0	0|0	0|0	0|0	0|0	0|0	0|0	0|0
19	UC_Pep_Genomic_7186095	11	277798453	6.31228	8.49511	Protein-tyrosine sulfotransferase	244	1	43	0|0	0|0	0|0	0|0	0|0	0|0	0|0	0|0	0|0	0|0	0|0	0|0	0|0	0|0	0|0	0|0	0|0	0|0	0|0	0|0	0|0	0|0	0|0	0|0	0|0	0|0	0|0	0|0	0|0	0|0	0|0	0|0	0|0	0|0	0|0	0|0	0|0	0|0	0|0	0|0
20	UC_Pep_Genomic_7186208	11	277859118	6.31228	8.49511	Detected protein of unknown function	244	1	43	0|0	0|0	0|0	0|0	0|0	0|0	0|0	0|0	0|0	0|0	0|0	0|0	0|0	0|0	0|0	0|0	0|0	0|0	0|0	0|0	0|0	0|0	0|0	0|0	0|0	0|0	0|0	0|0	0|0	0|0	0|0	0|0	0|0	0|0	0|0	0|0	0|0	0|0	0|0	0|0
21	UC_Pep_Genomic_6682941	11	278674790	5.91586	7.92839	ABC transporter G family member 3	246	42	0	0|0	0|0	0|0	0|0	0|0	0|0	0|0	0|0	0|0	0|0	0|0	0|0	0|0	0|0	0|0	0|0	0|0	0|0	0|0	0|0	0|0	0|0	0|0	0|0	0|0	0|0	0|0	0|0	0|0	0|0	0|0	0|0	0|0	0|0	0|0	0|0	0|0	0|0	0|0	0|0
22	UC_Pep_Genomic_6686123	11	279321454	5.93152	7.95082	Protein YME1, putative	246	42	0	0|0	0|0	0|0	0|0	0|0	0|0	0|0	0|0	0|0	0|0	0|0	0|0	0|0	0|0	0|0	0|0	0|0	0|0	0|0	0|0	0|0	0|0	0|0	0|0	0|0	0|0	0|0	0|0	0|0	0|0	0|0	0|0	0|0	0|0	0|0	0|0	0|0	0|0	0|0	0|0
23	UC_Pep_Genomic_6686137	11	279324490	5.57951	7.44605	Serine-threonine protein kinase, plant-type, putative	246	2	40	0|0	0|0	0|0	0|0	0|0	0|0	0|0	0|0	0|0	0|0	0|0	0|0	0|0	0|0	0|0	0|0	0|0	0|0	0|0	0|0	0|0	0|0	0|0	0|0	0|0	0|0	0|0	0|0	0|0	0|0	0|0	0|0	0|0	0|0	0|0	0|0	0|0	0|0	0|0	0|0
24	UC_Pep_Genomic_6686495	11	279472702	5.57951	7.44605	mRNA, clone: RTFL01-17-D09	246	2	40	0|0	0|0	0|0	0|0	0|0	0|0	0|0	0|0	0|0	0|0	0|0	0|0	0|0	0|0	0|0	0|0	0|0	0|0	0|0	0|0	0|0	0|0	0|0	0|0	0|0	0|0	0|0	0|0	0|0	0|0	0|0	0|0	0|0	0|0	0|0	0|0	0|0	0|0	0|0	0|0
25	UC_Pep_Genomic_6686546	11	279479294	5.57951	7.44605	Detected protein of unknown function	246	2	40	0|0	0|0	0|0	0|0	0|0	0|0	0|0	0|0	0|0	0|0	0|0	0|0	0|0	0|0	0|0	0|0	0|0	0|0	0|0	0|0	0|0	0|0	0|0	0|0	0|0	0|0	0|0	0|0	0|0	0|0	0|0	0|0	0|0	0|0	0|0	0|0	0|0	0|0	0|0	0|0
26	UC_Pep_Genomic_6686637	11	279489258	5.57951	7.44605	Detected protein of unknown function	246	2	40	0|0	0|0	0|0	0|0	0|0	0|0	0|0	0|0	0|0	0|0	0|0	0|0	0|0	0|0	0|0	0|0	0|0	0|0	0|0	0|0	0|0	0|0	0|0	0|0	0|0	0|0	0|0	0|0	0|0	0|0	0|0	0|0	0|0	0|0	0|0	0|0	0|0	0|0	0|0	0|0
27	UC_Pep_Genomic_6687027	11	279530386	5.57951	7.44605	Profilin	246	2	40	0|0	0|0	0|0	0|0	0|0	0|0	0|0	0|0	0|0	0|0	0|0	0|0	0|0	0|0	0|0	0|0	0|0	0|0	0|0	0|0	0|0	0|0	0|0	0|0	0|0	0|0	0|0	0|0	0|0	0|0	0|0	0|0	0|0	0|0	0|0	0|0	0|0	0|0	0|0	0|0
28	UC_Pep_Genomic_6969647	12	220236506	15.2985	20.6366	Detected protein of unknown function	158	4	126	0|0	0|0	0|0	0|0	0|0	0|0	1|0	0|0	0|0	0|0	0|0	1|1	1|1	0|0	1|1	1|1	0|0	0|0	0|0	0|0	0|0	0|0	1|1	0|0	1|1	1|1	0|0	0|0	0|0	0|0	0|0	0|0	0|0	0|0	1|1	0|0	0|0	0|0	0|0	1|1
[truncated: 248 more columns]

## Sheet: Dataset S4
Dataset S4. List of genes and GO terms for genes affected by inversion.
Gene ID	GO term
DEM01G00940	GO:0005515
DEM01G00950	GO:0005515
DEM01G00960	GO:0006614
DEM01G00960	GO:0008312
DEM01G00960	GO:0048500
DEM01G01010	GO:0003735
DEM01G01010	GO:0005840
DEM01G01010	GO:0006412
DEM01G01010	GO:0019843
DEM01G01600	GO:0003690
DEM01G01600	GO:0006355
DEM01G01630	GO:0016746
DEM01G01670	GO:0008270
DEM01G01680	GO:0016021
DEM01G01680	GO:0032977
DEM01G01700	GO:0005515
DEM01G01710	GO:0016791
DEM01G01720	GO:0004553
DEM01G01720	GO:0005975
DEM01G01720	GO:0030246
DEM01G01730	GO:0003700
DEM01G01730	GO:0006355
DEM01G01740	GO:0003896
DEM01G01740	GO:0006269
DEM01G01770	GO:0004650
DEM01G01770	GO:0005975
DEM01G01790	GO:0004672
DEM01G01790	GO:0006468
DEM01G01830	GO:0003700
DEM01G01830	GO:0006355
DEM01G01830	GO:0043565
DEM01G01920	GO:0008270
DEM01G01950	GO:0005515
DEM01G01960	GO:0004672
DEM01G01960	GO:0006468
DEM01G01980	GO:0003700
DEM01G01980	GO:0006355
DEM01G02000	GO:0005975
DEM01G02000	GO:0016853
DEM01G02380	GO:0009058
DEM01G02380	GO:0030170
DEM01G02430	GO:0005515
DEM01G02430	GO:0016702
DEM01G02430	GO:0046872
DEM01G05870	GO:0015074
DEM01G05890	GO:0046872
DEM01G05950	GO:0015074
DEM01G06070	GO:0003677
DEM01G06070	GO:0046983
DEM01G06080	GO:0003677
DEM01G06080	GO:0046983
DEM01G06090	GO:0003677
DEM01G06090	GO:0046983
DEM01G06130	GO:0003676
DEM01G06130	GO:0006139
DEM01G06130	GO:0008408
DEM01G06160	GO:0005515
DEM01G06230	GO:0016020
DEM01G06230	GO:0016021
DEM01G06260	GO:0004222
DEM01G06260	GO:0006508
DEM01G06260	GO:0008270
DEM01G06260	GO:0031012
DEM01G06290	GO:0015267
DEM01G06290	GO:0016020
DEM01G06290	GO:0055085
DEM01G06310	GO:0009058
DEM01G06310	GO:0016742
DEM01G08180	GO:0000287
DEM01G08180	GO:0004743
DEM01G08180	GO:0006096
DEM01G08180	GO:0030955
DEM01G08190	GO:0016020
DEM01G08190	GO:0022857
DEM01G08190	GO:0055085
DEM01G08220	GO:0016020
DEM01G08220	GO:0022857
DEM01G08220	GO:0055085
DEM01G08260	GO:0004497
DEM01G08260	GO:0005506
DEM01G08260	GO:0016705
DEM01G08260	GO:0020037
DEM01G08310	GO:0008146
DEM01G08320	GO:0004497
DEM01G08320	GO:0005506
DEM01G08320	GO:0016705
DEM01G08320	GO:0020037
DEM01G08380	GO:0004497
DEM01G08380	GO:0005506
DEM01G08380	GO:0016705
DEM01G08380	GO:0020037
DEM01G08410	GO:0016491
DEM01G08410	GO:0050660
DEM01G08420	GO:0004497
DEM01G08420	GO:0005506
DEM01G08420	GO:0016705
DEM01G08420	GO:0020037
DEM01G08430	GO:0016791
DEM01G08450	GO:0003677
DEM01G08450	GO:0006355
DEM01G08480	GO:0046983
DEM01G08520	GO:0051536
DEM01G09250	GO:0016491
DEM01G09250	GO:0050660
DEM01G09280	GO:0005789
DEM01G09280	GO:0006506
DEM01G09280	GO:0016491
DEM01G10650	GO:0015074
DEM01G11030	GO:0016020
DEM01G11090	GO:0005524
DEM01G11090	GO:0016020
DEM01G11100	GO:0006508
DEM01G11100	GO:0008234
DEM01G11110	GO:0006891
DEM01G11110	GO:0017119
DEM01G11130	GO:0016020
DEM01G11130	GO:0016021
DEM01G11160	GO:0003735
DEM01G11160	GO:0005840
DEM01G11160	GO:0006412
DEM01G11520	GO:0015074
DEM01G11540	GO:0015074
DEM01G11670	GO:0015074
DEM01G11720	GO:0015074
DEM01G12160	GO:0003676
DEM01G12160	GO:0008270
DEM01G12800	GO:0015074
DEM01G12830	GO:0015074
DEM01G12860	GO:0015074
DEM01G12870	GO:0015074
DEM01G12880	GO:0003735
DEM01G12880	GO:0005840
DEM01G12880	GO:0006412
DEM01G12890	GO:0016791
DEM01G12900	GO:0003676
DEM01G12900	GO:0004523
DEM01G12920	GO:0005524
DEM01G12960	GO:0005815
DEM01G12990	GO:0004672
DEM01G12990	GO:0005524
DEM01G12990	GO:0006468
DEM01G13000	GO:0004672
DEM01G13000	GO:0005515
DEM01G13000	GO:0005524
DEM01G13000	GO:0006468
DEM01G13010	GO:0016616
DEM01G13020	GO:0005216
DEM01G13020	GO:0006811
DEM01G13020	GO:0016020
DEM01G13020	GO:0055085
DEM01G13080	GO:0004672
DEM01G13080	GO:0005524
DEM01G13080	GO:0006468
DEM01G13090	GO:0003676
DEM01G13090	GO:0008270
DEM01G13120	GO:0000145
DEM01G13120	GO:0006887
DEM01G13140	GO:0015074
DEM01G13150	GO:0015074
DEM01G13160	GO:0015074
DEM01G13200	GO:0015074
DEM01G13220	GO:0006508
DEM01G13220	GO:0008234
DEM01G13250	GO:0016021
DEM01G13250	GO:0022857
DEM01G13250	GO:0055085
DEM01G13280	GO:0008168
DEM01G13310	GO:0043531
DEM01G13400	GO:0005516
DEM01G13450	GO:0004655
DEM01G13450	GO:0033014
DEM01G13450	GO:0046872
DEM01G13460	GO:0004601
DEM01G13460	GO:0006979
DEM01G13460	GO:0020037
DEM01G13500	GO:0046983
DEM01G13510	GO:0006486
DEM01G13510	GO:0016020
DEM01G13510	GO:0016758
DEM01G15040	GO:0004672
DEM01G15040	GO:0005515
DEM01G15040	GO:0006468
DEM01G15670	GO:0015074
DEM01G17510	GO:0005515
DEM01G17550	GO:0004497
DEM01G17550	GO:0005506
DEM01G17550	GO:0016705
DEM01G17550	GO:0020037
DEM01G17570	GO:0015074
DEM01G17600	GO:0004497
DEM01G17600	GO:0005506
DEM01G17600	GO:0016705
DEM01G17600	GO:0020037
DEM01G17640	GO:0004497
DEM01G17640	GO:0005506
DEM01G17640	GO:0016705
DEM01G17640	GO:0020037
DEM01G17650	GO:0004497
DEM01G17650	GO:0005506
DEM01G17650	GO:0016705
DEM01G17650	GO:0020037
DEM01G17690	GO:0004553
DEM01G17690	GO:0005975
DEM01G17720	GO:0016020
DEM01G17720	GO:0030001
DEM01G17720	GO:0046873
DEM01G17720	GO:0055085
DEM01G17740	GO:0015074
DEM01G17770	GO:0015074
DEM01G17780	GO:0005515
DEM01G17800	GO:0015074
DEM01G17810	GO:0004869
DEM01G17820	GO:0004869
DEM01G17830	GO:0004497
DEM01G17830	GO:0005506
DEM01G17830	GO:0016705
DEM01G17830	GO:0020037
DEM01G17880	GO:0015074
DEM01G17900	GO:0004553
DEM01G17900	GO:0071704
DEM01G17920	GO:0006820
DEM01G17920	GO:0016021
DEM01G17950	GO:0016788
DEM01G18010	GO:0003676
DEM01G18010	GO:0008270
DEM01G18030	GO:0004672
DEM01G18030	GO:0005509
DEM01G18030	GO:0005524
DEM01G18030	GO:0006468
DEM01G18130	GO:0043531
DEM01G18140	GO:0005507
DEM01G18140	GO:0016491
DEM01G18170	GO:0015074
DEM01G18180	GO:0015074
DEM01G18200	GO:0015074
DEM01G18490	GO:0015074
DEM01G19250	GO:0015074
DEM01G19260	GO:0015074
DEM01G19470	GO:0003676
DEM01G19470	GO:0008270
DEM01G19970	GO:0015074
DEM01G19980	GO:0015074
DEM01G20170	GO:0015074
DEM01G20830	GO:0015074
DEM01G20840	GO:0015074
DEM01G21070	GO:0015074
DEM01G21080	GO:0015074
DEM01G21370	GO:0005975
DEM01G21580	GO:0015074
DEM01G22040	GO:0015074
DEM01G22730	GO:0003684
DEM01G22730	GO:0006281
DEM01G22730	GO:0046983
DEM01G22770	GO:0003676
DEM01G22770	GO:0008270
DEM01G22780	GO:0003676
DEM01G22790	GO:0005524
DEM01G22790	GO:0016887
DEM01G22840	GO:0016787
DEM01G22860	GO:0008759
DEM01G22860	GO:0009245
DEM01G22900	GO:0005515
DEM01G22950	GO:0015074
DEM01G22960	GO:0005515
DEM01G23150	GO:0005524
DEM01G23150	GO:0016887
DEM01G23190	GO:0003677
DEM01G23190	GO:0008270
DEM01G23310	GO:0003735
DEM01G23310	GO:0005840
DEM01G23310	GO:0006412
DEM01G23310	GO:0019843
DEM01G23430	GO:0015074
DEM01G23540	GO:0015074
DEM01G23560	GO:0000287
DEM01G23560	GO:0004743
DEM01G23560	GO:0006096
DEM01G23560	GO:0006508
DEM01G23560	GO:0008234
DEM01G23560	GO:0030955
DEM01G23570	GO:0000287
DEM01G23570	GO:0004743
DEM01G23570	GO:0006096
DEM01G23570	GO:0030955
DEM01G23580	GO:0003735
DEM01G23580	GO:0005840
DEM01G23580	GO:0006412
DEM01G23590	GO:0015074
DEM01G23600	GO:0003676
DEM01G23620	GO:0003676
DEM01G23620	GO:0004523
DEM01G23670	GO:0015074
DEM01G23870	GO:0003735
DEM01G23870	GO:0005840
DEM01G23870	GO:0006412
DEM01G23870	GO:0019843
DEM01G23890	GO:0003676
DEM01G23890	GO:0008270
DEM01G23950	GO:0004672
DEM01G23950	GO:0006468
DEM01G24010	GO:0000155
DEM01G24010	GO:0005515
DEM01G24010	GO:0006355
DEM01G24010	GO:0007165
DEM01G24010	GO:0009584
DEM01G24010	GO:0018298
DEM01G24020	GO:0003824
DEM01G24020	GO:0046912
DEM01G24110	GO:0003676
DEM01G24110	GO:0008270
DEM01G24380	GO:0005524
DEM01G24380	GO:0070615
DEM01G25820	GO:0015074
DEM01G26310	GO:0003924
DEM01G26310	GO:0005525
DEM01G26320	GO:0046983
DEM01G26330	GO:0003676
DEM01G26330	GO:0003723
DEM01G26330	GO:0006396
DEM01G26340	GO:0005975
DEM01G26360	GO:0046983
DEM01G26370	GO:0005515
DEM01G26380	GO:0004519
DEM01G26380	GO:0006281
DEM01G26400	GO:0003677
DEM01G26400	GO:0008270
DEM01G26420	GO:0003677
DEM01G26420	GO:0008270
DEM01G26430	GO:0003676
DEM01G26490	GO:0008270
DEM01G26510	GO:0015074
DEM01G26530	GO:0005509
DEM01G26530	GO:0009523
DEM01G26530	GO:0009654
DEM01G26530	GO:0015979
DEM01G26530	GO:0019898
DEM01G26620	GO:0003964
DEM01G26640	GO:0015986
DEM01G26640	GO:0046933
DEM01G29410	GO:0009579
DEM01G29410	GO:0015074
DEM01G29410	GO:0015979
DEM01G29410	GO:0016021
DEM01G29420	GO:0004857
DEM01G29420	GO:0030599
DEM01G29420	GO:0042545
DEM01G29430	GO:0004857
DEM01G29430	GO:0030599
DEM01G29430	GO:0042545
DEM01G29460	GO:0004129
DEM01G29460	GO:0009060
DEM01G29460	GO:0016021
DEM01G29460	GO:0020037
DEM01G29480	GO:0016747
DEM01G29500	GO:0006886
DEM01G29500	GO:0006888
DEM01G29500	GO:0008270
DEM01G29500	GO:0030127
DEM01G29510	GO:0005524
DEM01G29510	GO:0016020
DEM01G29510	GO:0017038
DEM01G29560	GO:0003676
DEM01G29560	GO:0005524
DEM01G29570	GO:0008270
DEM01G29590	GO:0031011
DEM01G29610	GO:0016491
DEM01G29620	GO:0003676
DEM01G29620	GO:0004523
DEM01G31140	GO:0005524
DEM01G31140	GO:0006457
DEM01G31140	GO:0016887
DEM01G31140	GO:0051082
DEM01G33800	GO:0006508
DEM01G33800	GO:0008234
DEM01G33840	GO:0008270
DEM01G33870	GO:0005515
DEM01G33870	GO:0006749
DEM01G33910	GO:0051011
DEM01G33940	GO:0003677
DEM01G34040	GO:0008168
DEM01G34060	GO:0003700
DEM01G34060	GO:0006352
DEM01G34060	GO:0006355
DEM01G34130	GO:0015074
DEM01G34310	GO:0008168
DEM01G34340	GO:0008270
DEM01G34380	GO:0005525
DEM01G34390	GO:0012511
DEM01G34390	GO:0016021
DEM01G34420	GO:0008270
DEM01G34460	GO:0008270
DEM01G34470	GO:0003714
DEM01G34470	GO:0006351
DEM01G34480	GO:0003924
DEM01G34480	GO:0005525
DEM01G34500	GO:0004553
DEM01G34500	GO:0005618
DEM01G34500	GO:0005975
DEM01G34500	GO:0006073
DEM01G34500	GO:0016762
DEM01G34500	GO:0048046
DEM01G34520	GO:0004843
DEM01G34520	GO:0016579
DEM01G34550	GO:0046983
DEM01G34580	GO:0005515
DEM01G34590	GO:0006351
DEM01G34640	GO:0003676
DEM01G34640	GO:0008270
DEM01G35530	GO:0003676
DEM01G38160	GO:0015074
DEM01G38290	GO:0015074
DEM01G38490	GO:0015074
DEM01G38690	GO:0015074
DEM01G38750	GO:0003899
DEM01G38750	GO:0006351
DEM01G38750	GO:0046983
DEM01G38790	GO:0008757
DEM01G38800	GO:0003824
DEM01G38820	GO:0015074
DEM01G38830	GO:0006508
DEM01G38830	GO:0008234
DEM01G38850	GO:0004553
DEM01G38850	GO:0005975
DEM01G38860	GO:0015074
DEM01G38870	GO:0003735
DEM01G38870	GO:0005840
DEM01G38870	GO:0006412
DEM01G38870	GO:0019843
DEM01G38900	GO:0004553
DEM01G38900	GO:0004565
DEM01G38900	GO:0005975
DEM01G38900	GO:0009341
DEM01G38910	GO:0015074
DEM01G38930	GO:0015074
DEM01G38940	GO:0015074
DEM01G38970	GO:0015074
DEM01G39030	GO:0015074
DEM01G39050	GO:0005515
DEM01G39110	GO:0004672
DEM01G39110	GO:0005524
DEM01G39110	GO:0006468
DEM01G39120	GO:0006508
DEM01G39120	GO:0008234
DEM01G39130	GO:0015074
DEM01G39150	GO:0016747
DEM01G39160	GO:0015074
DEM01G39180	GO:0003676
DEM01G39180	GO:0008270
DEM01G39200	GO:0043531
DEM01G39250	GO:0006508
DEM01G39250	GO:0008234
DEM01G39290	GO:0006508
DEM01G39290	GO:0008234
DEM01G39350	GO:0003676
DEM01G39400	GO:0015074
DEM01G39410	GO:0015074
DEM01G39420	GO:0016787
DEM01G39440	GO:0003824
DEM01G39450	GO:0003676
DEM01G39450	GO:0004523
DEM01G39470	GO:0009579
DEM01G39470	GO:0015979
DEM01G39470	GO:0016021
DEM01G39480	GO:0003824
DEM01G39480	GO:0003852
DEM01G39480	GO:0009098
DEM01G39490	GO:0006508
DEM01G39490	GO:0008234
DEM01G39550	GO:0046983
DEM01G39560	GO:0008270
DEM01G39580	GO:0008194
DEM01G39660	GO:0004185
DEM01G39660	GO:0006508
DEM01G39680	GO:0015074
DEM01G39700	GO:0003676
DEM01G39700	GO:0006139
DEM01G39700	GO:0008408
DEM01G39720	GO:0015074
DEM01G39750	GO:0006508
DEM01G39750	GO:0008234
DEM01G39790	GO:0006508
DEM01G39790	GO:0008234
DEM01G39810	GO:0015074
DEM01G39820	GO:0005515
DEM01G39820	GO:0016702
DEM01G39820	GO:0046872
DEM01G39850	GO:0031023
DEM01G39850	GO:0051225
DEM01G39890	GO:0046983
DEM01G39900	GO:0004672
DEM01G39900	GO:0005524
DEM01G39900	GO:0006468
DEM01G39920	GO:0015074
DEM01G39930	GO:0004601
DEM01G39930	GO:0006979
DEM01G39930	GO:0020037
DEM01G39960	GO:0015074
DEM01G39970	GO:0008146
DEM01G40010	GO:0015074
DEM01G40090	GO:0015074
DEM01G40200	GO:0015074
DEM01G40250	GO:0015074
DEM01G40780	GO:0006629
DEM01G40860	GO:0004672
DEM01G40860	GO:0005524
DEM01G40860	GO:0006468
DEM01G40890	GO:0004497
DEM01G40890	GO:0005506
DEM01G40890	GO:0016705
DEM01G40890	GO:0020037
DEM01G40920	GO:0016021
DEM01G40930	GO:0003677
DEM01G40930	GO:0046983
DEM01G40940	GO:0008171
DEM01G40980	GO:0004553
DEM01G40980	GO:0005975
DEM01G41080	GO:0009055
DEM01G41090	GO:0009055
DEM01G41110	GO:0008171
DEM01G41110	GO:0046983
DEM01G41210	GO:0003676
DEM01G41210	GO:0008270
DEM01G41480	GO:0003677
DEM01G41490	GO:0003677
DEM01G41520	GO:0003677
DEM01G41560	GO:0015074
DEM01G41570	GO:0015074
DEM01G41580	GO:0015074
DEM01G41600	GO:0015074
DEM01G41630	GO:0004857
DEM01G41820	GO:0015074
DEM01G41870	GO:0015074
DEM01G42260	GO:0043531
DEM01G43610	GO:0016747
DEM01G43670	GO:0016747
DEM01G43700	GO:0016747
DEM01G43720	GO:0016747
DEM01G44240	GO:0008270
DEM01G45100	GO:0006508
DEM01G45100	GO:0008234
DEM01G45110	GO:0004672
DEM01G45110	GO:0005515
DEM01G45110	GO:0005524
DEM01G45110	GO:0006468
DEM01G45170	GO:0005515
DEM01G45450	GO:0015074
DEM01G45460	GO:0004843
DEM01G45460	GO:0016579
DEM01G45490	GO:0004843
DEM01G45490	GO:0016579
DEM01G45590	GO:0004843
DEM01G45590	GO:0016579
DEM01G45660	GO:0006508
DEM01G45660	GO:0008234
DEM01G45700	GO:0006508
DEM01G45700	GO:0008234
DEM01G45710	GO:0006508
DEM01G45710	GO:0008234
DEM01G45920	GO:0016747
DEM01G46910	GO:0006812
DEM01G46910	GO:0015299
DEM01G46910	GO:0016021
DEM01G46910	GO:0055085
DEM01G46920	GO:0033178
DEM01G46920	GO:0046961
DEM01G46920	GO:1902600
DEM01G46930	GO:0004672
DEM01G46930	GO:0006468
DEM01G46960	GO:0005515
DEM01G47000	GO:0004672
DEM01G47000	GO:0005524
DEM01G47000	GO:0006468
DEM01G47060	GO:0003700
DEM01G47060	GO:0006355
DEM01G47060	GO:0043565
DEM01G47080	GO:0003700
DEM01G47080	GO:0006355
DEM01G47110	GO:0005509
DEM01G47130	GO:0003677
DEM01G47130	GO:0005634
DEM01G47130	GO:0006355
DEM01G47130	GO:0009725
DEM01G47140	GO:0016020
DEM01G47140	GO:0016760
DEM01G47140	GO:0030244
DEM01G47160	GO:0005743
DEM01G47160	GO:0006850
DEM01G47180	GO:0005515
DEM01G47210	GO:0004672
DEM01G47210	GO:0005524
DEM01G47210	GO:0006468
DEM01G47230	GO:0019346
DEM01G47230	GO:0030170
DEM01G47240	GO:0046983
DEM01G47270	GO:0005506
DEM01G47280	GO:0016021
DEM01G47290	GO:0003677
DEM01G47290	GO:0006355
DEM01G47300	GO:0000287
DEM01G47300	GO:0004427
DEM01G47300	GO:0005737
DEM01G47300	GO:0006796
DEM01G47310	GO:0003677
DEM01G47320	GO:0008270
DEM01G47340	GO:0015267
DEM01G47340	GO:0016020
DEM01G47340	GO:0055085
DEM01G47350	GO:0008168
DEM01G47360	GO:0003735
DEM01G47360	GO:0005840
DEM01G47360	GO:0006412
DEM02G00080	GO:0006355
DEM02G00610	GO:0035673
DEM02G00630	GO:0008270
DEM02G00700	GO:0003676
DEM02G00710	GO:0004553
DEM02G00710	GO:0005975
DEM02G00710	GO:0030246
DEM02G00770	GO:0006488
DEM02G00850	GO:0004672
DEM02G00850	GO:0006468
DEM02G00880	GO:0015074
DEM02G00910	GO:0015074
DEM02G00940	GO:0043531
DEM02G00950	GO:0004497
DEM02G00950	GO:0005506
DEM02G00950	GO:0016705
DEM02G00950	GO:0020037
DEM02G00960	GO:0015074
DEM02G00980	GO:0015074
DEM02G01020	GO:0003676
DEM02G01020	GO:0008270
DEM02G01030	GO:0016620
DEM02G01030	GO:0051287
DEM02G01970	GO:0015074
DEM02G02900	GO:0015074
DEM02G03380	GO:0005515
DEM02G03430	GO:0005515
DEM02G03440	GO:0015074
DEM02G03520	GO:0048544
DEM02G03590	GO:0006629
DEM02G03620	GO:0015074
DEM02G03630	GO:0015074
DEM02G03640	GO:0015074
DEM02G03690	GO:0015074
DEM02G03710	GO:0016020
DEM02G03780	GO:0006508
DEM02G03780	GO:0008234
DEM02G03820	GO:0015074
DEM02G03900	GO:0016787
DEM02G03910	GO:0003676
DEM02G03910	GO:0008270
DEM02G03930	GO:0016491
DEM02G03940	GO:0005047
DEM02G03940	GO:0005786
DEM02G03940	GO:0006614
DEM02G03940	GO:0008312
DEM02G03940	GO:0030942
DEM02G03970	GO:0016798
DEM02G04020	GO:0016021
DEM02G04020	GO:0022857
DEM02G04020	GO:0055085
DEM02G04040	GO:0043531
DEM02G04080	GO:0003676
DEM02G04080	GO:0004523
DEM02G04120	GO:0015074
DEM02G04130	GO:0003677
DEM02G04160	GO:0006284
DEM02G04170	GO:0015074
DEM02G04210	GO:0015074
DEM02G04230	GO:0015074
DEM02G04240	GO:0006355
DEM02G04240	GO:0008270
DEM02G04240	GO:0043565
DEM02G04250	GO:0003676
DEM02G04250	GO:0004523
DEM02G04300	GO:0008270
DEM02G04340	GO:0004672
DEM02G04340	GO:0006468
DEM02G04380	GO:0005524
DEM02G04380	GO:0016887
DEM02G04390	GO:0046983
DEM02G04420	GO:0015074
DEM02G04430	GO:0008270
DEM02G04480	GO:0006508
DEM02G04480	GO:0008234
DEM02G04500	GO:0015074
DEM02G04510	GO:0016757
DEM02G04570	GO:0015074
DEM02G04620	GO:0015074
DEM02G04650	GO:0015074
DEM02G04660	GO:0009415
DEM02G04690	GO:0003824
DEM02G04690	GO:0030976
DEM02G04700	GO:0005839
DEM02G04700	GO:0051603
DEM02G04720	GO:0005524
DEM02G04720	GO:0016887
DEM02G04780	GO:0005524
DEM02G04830	GO:0004601
DEM02G04830	GO:0006979
DEM02G04830	GO:0020037
DEM02G04840	GO:0003824
DEM02G04840	GO:0016491
DEM02G04840	GO:0050660
DEM02G05070	GO:0003700
DEM02G05070	GO:0006355
DEM02G05120	GO:0003676
DEM02G05130	GO:0015074
DEM02G05140	GO:0003676
DEM02G05140	GO:0008270
DEM02G05150	GO:0015074
DEM02G05170	GO:0004672
DEM02G05170	GO:0005524
DEM02G05170	GO:0006468
DEM02G05180	GO:0009733
DEM02G05280	GO:0015074
DEM02G05700	GO:0015074
DEM02G05740	GO:0004672
DEM02G05740	GO:0006468
DEM02G05750	GO:0005515
DEM02G05780	GO:0004476
DEM02G05780	GO:0005975
DEM02G05780	GO:0008270
DEM02G05820	GO:0015074
DEM02G05850	GO:0003676
DEM02G05850	GO:0008270
DEM02G05860	GO:0005634
DEM02G05860	GO:0006333
DEM02G05870	GO:0015074
DEM02G05880	GO:0015074
DEM02G05900	GO:0030599
DEM02G05900	GO:0042545
DEM02G05910	GO:0015297
DEM02G05910	GO:0016020
DEM02G05910	GO:0042910
DEM02G05910	GO:0055085
DEM02G05930	GO:0015267
DEM02G05930	GO:0016020
DEM02G05930	GO:0055085
DEM02G05970	GO:0004672
DEM02G05970	GO:0005524
DEM02G05970	GO:0006468
DEM02G05980	GO:0005509
DEM02G06010	GO:0005509
DEM02G06020	GO:0015074
DEM02G06050	GO:0003824
DEM02G06060	GO:0015074
DEM02G06070	GO:0046983
DEM02G06150	GO:0046983
DEM02G06230	GO:0016491
DEM02G06230	GO:0016616
DEM02G06250	GO:0003676
DEM02G06250	GO:0005524
DEM02G06260	GO:0015074
DEM02G06320	GO:0003677
DEM02G06320	GO:0046983
DEM02G06370	GO:0015074
DEM02G06380	GO:0009058
DEM02G06380	GO:0030170
DEM02G06390	GO:0015074
DEM02G06400	GO:0003676
DEM02G06440	GO:0005576
DEM02G06440	GO:0008083
DEM02G06440	GO:0008283
DEM02G06460	GO:0004672
DEM02G06460	GO:0006468
DEM02G06750	GO:0003676
DEM02G06750	GO:0008270
DEM02G06770	GO:0003676
DEM02G06770	GO:0008270
DEM02G06870	GO:0003676
DEM02G06870	GO:0008270
DEM02G06910	GO:0003676
DEM02G06910	GO:0008270
DEM02G06920	GO:0003676
DEM02G06920	GO:0008270
DEM02G06970	GO:0003676
DEM02G06970	GO:0008270
DEM02G06980	GO:0003676
DEM02G06980	GO:0008270
DEM02G07000	GO:0003676
DEM02G07000	GO:0008270
DEM02G07030	GO:0003676
DEM02G07030	GO:0008270
DEM02G07040	GO:0003676
DEM02G07040	GO:0008270
DEM02G07060	GO:0003676
DEM02G07060	GO:0008270
DEM02G07080	GO:0003676
DEM02G07080	GO:0008270
DEM02G07090	GO:0003676
DEM02G07090	GO:0008270
DEM02G07100	GO:0003676
DEM02G07100	GO:0008270
DEM02G07110	GO:0003676
DEM02G07110	GO:0008270
DEM02G07120	GO:0003676
DEM02G07120	GO:0008270
DEM02G07130	GO:0003676
DEM02G07130	GO:0008270
DEM02G07140	GO:0003676
DEM02G07140	GO:0008270
DEM02G07290	GO:0003700
DEM02G07290	GO:0006355
DEM02G07310	GO:0008270
DEM02G07340	GO:0005524
DEM02G07340	GO:0016020
DEM02G07340	GO:0140359
DEM02G07390	GO:0015074
DEM02G07400	GO:0004601
DEM02G07400	GO:0006979
DEM02G07400	GO:0020037
DEM02G07410	GO:0004672
DEM02G07410	GO:0005524
DEM02G07410	GO:0006468
DEM02G07420	GO:0015074
DEM02G07450	GO:0005509
DEM02G07590	GO:0016491
DEM02G07600	GO:0004672
DEM02G07600	GO:0005524
DEM02G07600	GO:0006468
DEM02G07620	GO:0015074
DEM02G07630	GO:0006629
DEM02G08050	GO:0003676
DEM02G08050	GO:0008270
DEM02G08600	GO:0016021
DEM02G08660	GO:0008270
DEM02G08670	GO:0003677
DEM02G08670	GO:0003700
DEM02G08670	GO:0005634
DEM02G08670	GO:0006355
DEM02G08670	GO:0046983
DEM02G08710	GO:0010215
DEM02G08710	GO:0031225
DEM02G08780	GO:0005524
DEM02G08780	GO:0007018
DEM02G08780	GO:0008017
DEM02G08780	GO:1990939
DEM02G08820	GO:0015074
DEM02G08840	GO:0015074
DEM02G08850	GO:0003676
DEM02G08890	GO:0015074
DEM02G08900	GO:0015074
DEM02G08910	GO:0015074
DEM02G08970	GO:0015074
DEM02G08980	GO:0005515
DEM02G09020	GO:0003700
DEM02G09020	GO:0006355
DEM02G09040	GO:0005085
DEM02G09040	GO:0032012
DEM02G09080	GO:0008194
DEM02G09090	GO:0003677
DEM02G09090	GO:0003899
DEM02G09090	GO:0006351
DEM02G09100	GO:0003677
DEM02G09100	GO:0003899
DEM02G09100	GO:0006351
DEM02G09140	GO:0003824
DEM02G09140	GO:0005975
DEM02G09150	GO:0006508
DEM02G09150	GO:0008234
DEM02G09180	GO:0003676
DEM02G09200	GO:0015074
DEM02G09230	GO:0003735
DEM02G09230	GO:0005840
DEM02G09230	GO:0006412
DEM02G09250	GO:0015074
DEM02G09700	GO:0003676
DEM02G09720	GO:0003677
DEM02G09720	GO:0006355
DEM02G09720	GO:0043565
DEM02G09740	GO:0003700
DEM02G09740	GO:0006355
DEM02G09740	GO:0043565
DEM02G10120	GO:0003676
DEM02G10120	GO:0004523
DEM02G10150	GO:0015074
DEM02G10900	GO:0015074
DEM02G11780	GO:0016491
DEM02G11780	GO:0020037
DEM02G11780	GO:0051536
DEM02G11790	GO:0004672
DEM02G11790	GO:0005524
DEM02G11790	GO:0006468
DEM02G11800	GO:0000723
DEM02G11800	GO:0003678
DEM02G11800	GO:0006281
DEM02G11810	GO:0004672
DEM02G11810	GO:0006468
DEM02G11870	GO:0046983
DEM02G12450	GO:0046855
DEM02G12490	GO:0004672
DEM02G12490	GO:0005524
DEM02G12490	GO:0006468
DEM02G12570	GO:0006508
DEM02G12570	GO:0008234
DEM02G12600	GO:0004197
DEM02G12600	GO:0006508
DEM02G12600	GO:0008234
DEM02G12600	GO:0050790
DEM02G12620	GO:0006508
DEM02G12620	GO:0008234
DEM02G12630	GO:0004197
DEM02G12630	GO:0006508
DEM02G12630	GO:0008234
DEM02G12630	GO:0050790
DEM02G12640	GO:0006508
DEM02G12640	GO:0008234
DEM02G13290	GO:0003676
DEM02G13290	GO:0008270
DEM02G13630	GO:0015074
DEM02G14090	GO:0015297
DEM02G14090	GO:0016020
DEM02G14090	GO:0042910
DEM02G14090	GO:0055085
DEM02G14140	GO:0016491
DEM02G14140	GO:0050660
DEM02G14160	GO:0015074
DEM02G14180	GO:0016491
DEM02G14180	GO:0050660
DEM02G14190	GO:0016491
DEM02G14190	GO:0050660
DEM02G14240	GO:0016491
DEM02G14240	GO:0050660
DEM02G14260	GO:0016491
DEM02G14260	GO:0050660
DEM02G17570	GO:0006508
DEM02G17570	GO:0008234
DEM02G17580	GO:0006486
DEM02G17580	GO:0016020
DEM02G17580	GO:0016758
DEM02G17620	GO:0006508
DEM02G17620	GO:0008234
DEM02G17630	GO:0006629
DEM02G17650	GO:0006629
DEM02G17670	GO:0006629
DEM02G17680	GO:0006629
DEM02G17690	GO:0006508
DEM02G17690	GO:0008234
DEM02G17700	GO:0008270
DEM02G17710	GO:0006508
DEM02G17710	GO:0008234
DEM02G17720	GO:0003677
DEM02G17720	GO:0046983
DEM02G17750	GO:0015074
DEM02G17790	GO:0015074
DEM02G17820	GO:0006629
DEM02G17830	GO:0006629
DEM02G17840	GO:0006629
DEM02G17860	GO:0016788
DEM02G17870	GO:0006629
DEM02G18140	GO:0003824
DEM02G18140	GO:0004553
DEM02G18140	GO:0005975
DEM02G18440	GO:0097573
DEM02G18480	GO:0015074
DEM02G19430	GO:0015074
DEM02G20020	GO:0004097
DEM02G20020	GO:0016491
DEM02G21230	GO:0004672
DEM02G21230	GO:0004674
DEM02G21230	GO:0006468
DEM02G21230	GO:0048544
DEM02G21240	GO:0004672
DEM02G21240	GO:0006468
DEM02G21240	GO:0048544
DEM02G21260	GO:0004869
DEM02G21270	GO:0004672
DEM02G21270	GO:0006468
DEM02G21270	GO:0048544
DEM02G21280	GO:0048544
DEM02G21290	GO:0016491
DEM02G21290	GO:0050660
DEM02G21300	GO:0004672
DEM02G21300	GO:0005524
DEM02G21300	GO:0006468
DEM02G21300	GO:0048544
DEM02G21310	GO:0004672
DEM02G21310	GO:0006468
DEM02G21310	GO:0048544
DEM02G21330	GO:0004672
DEM02G21330	GO:0006468
DEM02G21330	GO:0048544
DEM02G21340	GO:0004672
DEM02G21340	GO:0006468
DEM02G21340	GO:0048544
DEM02G21350	GO:0005509
DEM02G21370	GO:0004842
DEM02G21370	GO:0016567
DEM02G21380	GO:0016491
DEM02G21430	GO:0046983
DEM02G21470	GO:0000287
DEM02G21470	GO:0010333
DEM02G21470	GO:0016829
DEM02G21510	GO:0010333
DEM02G21510	GO:0016829
DEM02G21660	GO:0004672
DEM02G21660	GO:0006468
DEM02G23050	GO:0004672
DEM02G23050	GO:0005524
DEM02G23050	GO:0006468
DEM02G23050	GO:0030247
DEM02G23510	GO:0003690
DEM02G23510	GO:0006355
DEM02G23630	GO:0004497
DEM02G23630	GO:0005506
DEM02G23630	GO:0016705
DEM02G23630	GO:0020037
DEM02G23640	GO:0008233
DEM02G23980	GO:0042256
DEM02G23980	GO:0043022
DEM02G23990	GO:0042256
DEM02G23990	GO:0043022
DEM02G24460	GO:0004568
DEM02G24460	GO:0006032
DEM02G24460	GO:0016998
DEM02G24470	GO:0004568
DEM02G24470	GO:0006032
DEM02G24470	GO:0016998
DEM02G24490	GO:0004568
DEM02G24490	GO:0006032
DEM02G24490	GO:0016998
DEM02G24520	GO:0004568
DEM02G24520	GO:0006032
DEM02G24520	GO:0016998
DEM02G24670	GO:0015074
DEM02G24680	GO:0005515
DEM02G24680	GO:0005524
DEM02G24680	GO:0006457
DEM02G24680	GO:0016887
DEM02G24680	GO:0051082
DEM02G24730	GO:0004601
DEM02G24730	GO:0006979
DEM02G24730	GO:0020037
DEM02G24740	GO:0004601
DEM02G24740	GO:0006979
DEM02G24740	GO:0020037
DEM02G24750	GO:0005634
DEM02G24800	GO:0016020
DEM02G24810	GO:0004672
DEM02G24810	GO:0005524
DEM02G24810	GO:0006468
DEM02G24830	GO:0016491
DEM02G24900	GO:0003677
DEM02G24900	GO:0003899
DEM02G24900	GO:0006351
DEM02G24900	GO:0006366
DEM02G24910	GO:0004518
DEM02G24930	GO:0004672
DEM02G24930	GO:0006468
DEM02G24940	GO:0005515
DEM02G24970	GO:0004376
DEM02G24970	GO:0006506
DEM02G24970	GO:0016021
DEM02G24970	GO:0051751
DEM02G24980	GO:0004376
DEM02G24980	GO:0006506
DEM02G24980	GO:0016021
DEM02G24980	GO:0051751
DEM02G25000	GO:0005515
DEM02G25020	GO:0016788
DEM02G25070	GO:0004497
DEM02G25070	GO:0005506
DEM02G25070	GO:0016705
DEM02G25070	GO:0020037
DEM02G25110	GO:0046872
DEM02G26770	GO:0016491
DEM02G26790	GO:0004497
DEM02G26790	GO:0005506
DEM02G26790	GO:0016705
DEM02G26790	GO:0020037
DEM02G26810	GO:0003677
DEM02G26810	GO:0006355
DEM02G26820	GO:0005524
DEM02G26820	GO:0070615
DEM02G26830	GO:0016021
DEM02G26840	GO:0003676
DEM02G26860	GO:0017025
DEM02G26930	GO:0004019
DEM02G26930	GO:0005525
DEM02G26930	GO:0006164
DEM02G26970	GO:0005634
DEM02G26970	GO:0006351
DEM02G26980	GO:0003676
DEM02G27020	GO:0003700
DEM02G27020	GO:0006355
DEM02G27040	GO:0016787
DEM02G27050	GO:0008194
DEM02G29020	GO:0005515
DEM02G29030	GO:0003735
DEM02G29030	GO:0006412
DEM02G29050	GO:0003924
DEM02G29050	GO:0005525
DEM02G29070	GO:0004553
DEM02G29070	GO:0005975
DEM02G29090	GO:0000413
DEM02G29090	GO:0003755
DEM02G29120	GO:0005515
DEM02G29140	GO:0005741
DEM02G29140	GO:0055085
DEM02G29150	GO:0005516
DEM02G31450	GO:0004097
DEM02G31450	GO:0016491
DEM02G33060	GO:0005524
DEM02G33060	GO:0016021
DEM02G33060	GO:0055085
DEM02G33060	GO:0140359
DEM02G34840	GO:0005515
DEM02G35050	GO:0004345
DEM02G35050	GO:0006006
DEM02G35050	GO:0016614
DEM02G35050	GO:0050661
DEM02G35060	GO:0005515
DEM02G35100	GO:0005515
DEM02G35120	GO:0005515
DEM02G35130	GO:0005515
DEM02G35160	GO:0004672
DEM02G35160	GO:0005515
DEM02G35160	GO:0006468
DEM02G35190	GO:0005509
DEM02G35200	GO:0004672
DEM02G35200	GO:0005524
DEM02G35200	GO:0006468
DEM02G35220	GO:0006629
DEM02G35230	GO:0009055
DEM02G35240	GO:0005247
DEM02G35240	GO:0006821
DEM02G35240	GO:0016020
DEM02G35240	GO:0055085
DEM02G35250	GO:0003735
DEM02G35250	GO:0005840
DEM02G35250	GO:0006412
DEM02G35260	GO:0005524
DEM02G35260	GO:0016887
DEM02G35270	GO:0004497
DEM02G35270	GO:0005506
DEM02G35270	GO:0016705
DEM02G35270	GO:0020037
DEM02G35280	GO:0016491
DEM02G35280	GO:0030151
DEM02G35330	GO:0009263
DEM02G35350	GO:0004601
DEM02G35350	GO:0006979
DEM02G35350	GO:0020037
DEM02G35360	GO:0004601
DEM02G35360	GO:0006979
DEM02G35360	GO:0020037
DEM02G35420	GO:0006508
DEM02G35420	GO:0008234
DEM02G35430	GO:0004014
DEM02G35430	GO:0006597
DEM02G35430	GO:0008295
DEM02G35460	GO:0003700
DEM02G35460	GO:0006355
DEM02G35460	GO:0043565
DEM02G35490	GO:0035673
DEM02G35570	GO:0097573
DEM02G35600	GO:0000145
DEM02G35600	GO:0006887
DEM02G35620	GO:0004672
DEM02G35620	GO:0005524
DEM02G35620	GO:0006468
DEM02G35640	GO:0015074
DEM02G35640	GO:0016409
DEM02G35660	GO:0005515
DEM02G35700	GO:0006629
DEM02G35700	GO:0008081
DEM03G01000	GO:0004869
DEM03G01020	GO:0004386
DEM03G01110	GO:0006508
DEM03G01110	GO:0008234
DEM03G01120	GO:0006508
DEM03G01120	GO:0008234
DEM03G01210	GO:0046983
DEM03G01550	GO:0004497
DEM03G01550	GO:0005506
DEM03G01550	GO:0016705
DEM03G01550	GO:0020037
DEM03G01560	GO:0046983
DEM03G01590	GO:0004497
DEM03G01590	GO:0005506
DEM03G01590	GO:0016705
DEM03G01590	GO:0020037
DEM03G01600	GO:0004497
DEM03G01600	GO:0005506
DEM03G01600	GO:0016705
DEM03G01600	GO:0020037
DEM03G02250	GO:0003677
DEM03G02250	GO:0003899
DEM03G02250	GO:0006351
DEM03G02340	GO:0008270
DEM03G02370	GO:0005509
DEM03G02380	GO:0004672
DEM03G02380	GO:0006468
DEM03G02390	GO:0005515
DEM03G02420	GO:0003676
DEM03G02420	GO:0008270
DEM03G02430	GO:0003676
DEM03G02430	GO:0008270
DEM03G02440	GO:0005515
DEM03G02460	GO:0005515
DEM03G02480	GO:0005515
DEM03G02490	GO:0005509
DEM03G02500	GO:0005515
DEM03G02510	GO:0015074
DEM03G02550	GO:0004672
DEM03G02550	GO:0006468
DEM03G02560	GO:0005509
DEM03G02570	GO:0015074
DEM03G02590	GO:0005509
DEM03G02600	GO:0005515
DEM03G02620	GO:0004672
DEM03G02620	GO:0006468
DEM03G02630	GO:0005509
DEM03G02660	GO:0015074
DEM03G02670	GO:0008270
DEM03G02850	GO:0004497
DEM03G02850	GO:0005506
DEM03G02850	GO:0016705
DEM03G02850	GO:0020037
DEM03G02900	GO:0004843
DEM03G02900	GO:0008270
DEM03G02900	GO:0016579
DEM03G02920	GO:0003677
DEM03G02930	GO:0008080
DEM03G02940	GO:0004672
DEM03G02940	GO:0005524
DEM03G02940	GO:0006468
DEM03G03110	GO:0004497
DEM03G03110	GO:0005506
DEM03G03110	GO:0016705
DEM03G03110	GO:0020037
DEM03G03170	GO:0005515
DEM03G03400	GO:0005515
DEM03G03420	GO:0005515
DEM03G03430	GO:0005515
DEM03G04930	GO:0003676
DEM03G04930	GO:0008270
DEM03G04940	GO:0003676
DEM03G04940	GO:0008270
DEM03G05440	GO:0004672
DEM03G05440	GO:0005524
DEM03G05440	GO:0006468
DEM03G05540	GO:0015074
DEM03G08400	GO:0047834
DEM03G08460	GO:0047834
DEM03G08480	GO:0047834
DEM03G08490	GO:0003677
DEM03G08550	GO:0005515
DEM03G08590	GO:0003700
DEM03G08590	GO:0006355
DEM03G08590	GO:0043565
DEM03G08600	GO:0010309
DEM03G08610	GO:0003676
DEM03G08610	GO:0005634
DEM03G08700	GO:0004857
DEM03G08720	GO:0015996
DEM03G08720	GO:0047746
DEM03G08750	GO:0046983
DEM03G09940	GO:0015074
DEM03G09950	GO:0015074
DEM03G10060	GO:0015074
DEM03G11110	GO:0016021
DEM03G11110	GO:0016757
DEM03G11120	GO:0016747
DEM03G11980	GO:0004672
DEM03G11980	GO:0005524
DEM03G11980	GO:0006468
DEM03G12580	GO:0015074
DEM03G12590	GO:0015074
DEM03G13140	GO:0015074
DEM03G13230	GO:0015074
DEM03G13470	GO:0015074
DEM03G13480	GO:0015074
DEM03G13660	GO:0015074
DEM03G13670	GO:0015074
DEM03G14060	GO:0015074
DEM03G14640	GO:0003676
DEM03G14660	GO:0003676
DEM03G14660	GO:0004523
DEM03G14790	GO:0015074
DEM03G14800	GO:0015074
DEM03G15260	GO:0015074
DEM03G15280	GO:0015074
DEM03G15410	GO:0016491
DEM03G15550	GO:0015074
DEM03G16060	GO:0003676
DEM03G16060	GO:0008270
DEM03G16220	GO:0015074
DEM03G16230	GO:0015074
DEM03G16440	GO:0015074
DEM03G16450	GO:0015074
DEM03G16580	GO:0015074
DEM03G16590	GO:0015074
DEM03G16720	GO:0015074
DEM03G16960	GO:0015074
DEM03G16970	GO:0015074
DEM03G17070	GO:0015074
DEM03G17270	GO:0003677
DEM03G17270	GO:0046983
DEM03G17290	GO:0003676
DEM03G17290	GO:0008270
DEM03G17300	GO:0051225
DEM03G17300	GO:0070652
DEM03G17310	GO:0015074
DEM03G17340	GO:0010215
DEM03G17340	GO:0031225
DEM03G17370	GO:0004553
DEM03G17370	GO:0005975
DEM03G17560	GO:0015074
DEM03G17600	GO:0005634
DEM03G17600	GO:0006355
DEM03G17610	GO:0015074
DEM03G17620	GO:0004553
DEM03G17620	GO:0005975
DEM03G17660	GO:0003676
DEM03G17660	GO:0005524
DEM03G17660	GO:0008270
DEM03G17660	GO:0016818
DEM03G17660	GO:0046872
DEM03G17660	GO:0070615
DEM03G17690	GO:0004367
DEM03G17690	GO:0005975
DEM03G17690	GO:0016616
DEM03G17690	GO:0046168
DEM03G17690	GO:0051287
DEM03G17720	GO:0006486
DEM03G17720	GO:0016020
DEM03G17720	GO:0016758
DEM03G17740	GO:0015986
DEM03G17740	GO:0045261
DEM03G17740	GO:0046933
DEM03G17750	GO:0015074
DEM03G17760	GO:0003676
DEM03G17770	GO:0015074
DEM03G17830	GO:0003735
DEM03G17830	GO:0005840
DEM03G17830	GO:0006412
DEM03G17840	GO:0003677
DEM03G18030	GO:0015074
DEM03G18040	GO:0004427
DEM03G18040	GO:0009678
DEM03G18040	GO:0016020
DEM03G18040	GO:1902600
DEM03G18310	GO:0005515
DEM03G18370	GO:0009058
DEM03G18370	GO:0016844
DEM03G18380	GO:0008299
DEM03G18750	GO:0015074
DEM03G19180	GO:0003677
DEM03G19190	GO:0015074
DEM03G19210	GO:0015074
DEM03G19240	GO:0015074
DEM03G19310	GO:0006508
DEM03G19310	GO:0008236
DEM03G19320	GO:0006508
DEM03G19320	GO:0008236
DEM03G19360	GO:0015074
DEM03G19370	GO:0004045
DEM03G19410	GO:0004672
DEM03G19410	GO:0005524
DEM03G19410	GO:0006468
DEM03G19440	GO:0004672
DEM03G19440	GO:0005524
DEM03G19440	GO:0006468
DEM03G19500	GO:0015074
DEM03G19530	GO:0003676
DEM03G19530	GO:0008270
DEM03G19570	GO:0015074
DEM03G19640	GO:0003723
DEM03G19640	GO:0003743
DEM03G19640	GO:0006413
DEM03G19670	GO:0015074
DEM03G19680	GO:0005515
DEM03G19840	GO:0015074
DEM03G19850	GO:0015074
DEM03G20430	GO:0009058
DEM03G20430	GO:0016779
DEM03G20500	GO:0015074
DEM03G20860	GO:0006520
DEM03G20860	GO:0016491
DEM03G20870	GO:0004553
DEM03G20870	GO:0005975
DEM03G20880	GO:0003712
DEM03G20880	GO:0006355
DEM03G20880	GO:0016592
DEM03G20890	GO:0003676
DEM03G20900	GO:0004497
DEM03G20900	GO:0005506
DEM03G20900	GO:0016705
DEM03G20900	GO:0020037
DEM03G20930	GO:0015074
DEM03G20970	GO:0015074
DEM03G21040	GO:0004518
DEM03G21040	GO:0015074
DEM03G21040	GO:0034477
DEM03G22890	GO:0015074
DEM03G22980	GO:0015074
DEM03G22990	GO:0015074
DEM03G23140	GO:0015074
DEM03G23220	GO:0015074
DEM03G23260	GO:0015074
DEM03G23320	GO:0004672
DEM03G23320	GO:0005524
DEM03G23320	GO:0006468
DEM03G23350	GO:0016787
DEM03G23360	GO:0003735
DEM03G23360	GO:0005840
DEM03G23360	GO:0006412
DEM03G23380	GO:0003677
DEM03G23380	GO:0005524
DEM03G23380	GO:0032508
DEM03G23390	GO:0015074
DEM03G23470	GO:0006807
DEM03G23470	GO:0016151
DEM03G23620	GO:0005515
DEM03G23640	GO:0005524
DEM03G23640	GO:0016021
DEM03G23640	GO:0055085
DEM03G23640	GO:0140359
DEM03G23660	GO:0015074
DEM03G23680	GO:0046983
DEM03G23690	GO:0003700
DEM03G23690	GO:0006355
DEM03G23720	GO:0003700
DEM03G23720	GO:0006355
DEM03G23760	GO:0015074
DEM03G23780	GO:0015074
DEM03G23790	GO:0003676
DEM03G23800	GO:0015297
DEM03G23800	GO:0016020
DEM03G23800	GO:0042910
DEM03G23800	GO:0055085
DEM03G23850	GO:0051087
DEM03G23870	GO:0008839
DEM03G23870	GO:0009089
DEM03G23950	GO:0015074
DEM03G24880	GO:0008080
DEM03G24940	GO:0046983
DEM03G24960	GO:0004553
DEM03G24960	GO:0005975
DEM03G24970	GO:0015074
DEM03G24980	GO:0004553
DEM03G24980	GO:0005975
DEM03G24990	GO:0004553
DEM03G24990	GO:0005975
DEM03G25030	GO:0000287
DEM03G25030	GO:0010333
DEM03G25030	GO:0016829
DEM03G25050	GO:0004553
DEM03G25050	GO:0005975
DEM03G25080	GO:0006508
DEM03G25080	GO:0008234
DEM03G25150	GO:0016765
DEM03G25160	GO:0004190
DEM03G25160	GO:0016021
DEM03G25180	GO:0008194
DEM03G25220	GO:0003735
DEM03G25220	GO:0005840
DEM03G25220	GO:0006412
DEM03G25270	GO:0005524
DEM03G25270	GO:0007018
DEM03G25270	GO:0008017
DEM03G25270	GO:1990939
DEM03G25300	GO:0004672
DEM03G25300	GO:0004842
DEM03G25300	GO:0006468
DEM03G25300	GO:0016567
DEM03G26500	GO:0015074
DEM03G27030	GO:0005216
DEM03G27030	GO:0006811
DEM03G27030	GO:0016020
DEM03G27030	GO:0055085
DEM03G27050	GO:0016791
DEM03G27100	GO:0004672
DEM03G27100	GO:0005524
DEM03G27100	GO:0006468
DEM03G28800	GO:0015074
DEM03G28830	GO:0046872
DEM03G28840	GO:0046872
DEM03G28860	GO:0003677
DEM03G28860	GO:0006355
DEM03G28870	GO:0003824
DEM03G28880	GO:0003676
DEM03G28880	GO:0004523
DEM03G28890	GO:0016020
DEM03G28890	GO:0016021
DEM03G28910	GO:0005515
DEM03G28920	GO:0004672
DEM03G28920	GO:0005524
DEM03G28920	GO:0006468
DEM03G28920	GO:0030246
DEM03G28960	GO:0016491
DEM03G29020	GO:0003676
DEM03G29030	GO:0005515
DEM03G29060	GO:0006914
DEM03G29060	GO:1990316
DEM03G29070	GO:0016021
DEM03G29080	GO:0015743
DEM03G29110	GO:0008146
DEM03G29120	GO:0008146
DEM03G29160	GO:0004672
DEM03G29160	GO:0005515
DEM03G29160	GO:0005524
DEM03G29160	GO:0006468
DEM03G29190	GO:0015969
DEM03G29200	GO:0003924
DEM03G29200	GO:0005525
DEM03G29220	GO:0016020
DEM03G29220	GO:0032981
DEM03G29230	GO:0016021
DEM03G29230	GO:0022857
DEM03G29230	GO:0055085
DEM03G29260	GO:0004497
DEM03G29260	GO:0005506
DEM03G29260	GO:0016705
DEM03G29260	GO:0020037
DEM03G29270	GO:0004497
DEM03G29270	GO:0005506
DEM03G29270	GO:0016705
DEM03G29270	GO:0020037
DEM03G29280	GO:0004497
DEM03G29280	GO:0005506
DEM03G29280	GO:0016705
DEM03G29280	GO:0020037
DEM03G29290	GO:0004497
DEM03G29290	GO:0005506
DEM03G29290	GO:0016705
DEM03G29290	GO:0020037
DEM03G30770	GO:0003824
DEM03G31090	GO:0005096
DEM03G31390	GO:0004867
DEM03G31670	GO:0003735
DEM03G31670	GO:0005840
DEM03G31670	GO:0006412
DEM03G31930	GO:0015074
DEM03G31950	GO:0015074
DEM03G32420	GO:0004497
DEM03G32420	GO:0005506
DEM03G32420	GO:0016705
DEM03G32420	GO:0020037
DEM03G32910	GO:0006281
DEM03G32910	GO:0051382
DEM03G32920	GO:0004672
DEM03G32920	GO:0005515
DEM03G32920	GO:0005524
DEM03G32920	GO:0006468
DEM03G32960	GO:0046983
DEM03G33000	GO:0003676
DEM03G33040	GO:0004425
DEM03G33080	GO:0004497
DEM03G33080	GO:0005506
DEM03G33080	GO:0016705
DEM03G33080	GO:0020037
DEM03G33100	GO:0004497
DEM03G33100	GO:0005506
DEM03G33100	GO:0016705
DEM03G33100	GO:0020037
DEM03G33110	GO:0004497
DEM03G33110	GO:0005506
DEM03G33110	GO:0016705
DEM03G33110	GO:0020037
DEM03G33120	GO:0004497
DEM03G33120	GO:0005506
DEM03G33120	GO:0016705
DEM03G33120	GO:0020037
DEM03G33150	GO:0004497
DEM03G33150	GO:0005506
DEM03G33150	GO:0016705
DEM03G33150	GO:0020037
DEM03G33180	GO:0005515
DEM03G33210	GO:0004497
DEM03G33210	GO:0005506
DEM03G33210	GO:0016705
DEM03G33210	GO:0020037
DEM03G33480	GO:0010167
DEM03G33480	GO:0015706
DEM03G34550	GO:0046983
DEM03G34560	GO:0006890
DEM03G34560	GO:0060628
DEM03G34560	GO:0070939
DEM03G34570	GO:0005515
DEM03G34590	GO:0005975
DEM03G34590	GO:0016853
DEM03G34620	GO:0016021
DEM03G34630	GO:0005524
DEM03G34670	GO:0003700
DEM03G34670	GO:0006355
DEM03G34670	GO:0043565
DEM03G34690	GO:0016702
DEM03G34700	GO:0016702
DEM03G34720	GO:0030570
DEM03G34780	GO:0005741
DEM03G34780	GO:0055085
DEM03G34800	GO:0004650
DEM03G34800	GO:0005975
DEM03G34810	GO:0004650
DEM03G34810	GO:0005975
DEM03G34840	GO:0016020
DEM03G34840	GO:0022857
DEM03G34840	GO:0055085
DEM03G34880	GO:0006508
DEM03G34880	GO:0008234
DEM03G34930	GO:0022857
DEM03G34930	GO:0055085
DEM03G34980	GO:0008270
DEM03G35000	GO:0004843
DEM03G35000	GO:0016579
DEM03G35020	GO:0004672
DEM03G35020	GO:0005509
DEM03G35020	GO:0005524
DEM03G35020	GO:0006468
DEM03G35050	GO:0016020
DEM03G35050	GO:0022857
DEM03G35050	GO:0055085
DEM03G35060	GO:0016020
DEM03G35060	GO:0022857
DEM03G35060	GO:0055085
DEM03G35070	GO:0016020
DEM03G35070	GO:0022857
DEM03G35070	GO:0055085
DEM03G35080	GO:0004672
DEM03G35080	GO:0005524
DEM03G35080	GO:0006468
DEM03G35110	GO:0004672
DEM03G35110	GO:0006468
DEM03G35110	GO:0046983
DEM03G35150	GO:0006486
DEM03G35150	GO:0016020
DEM03G35150	GO:0016758
DEM03G35150	GO:0030246
DEM03G35170	GO:0007017
DEM03G35170	GO:0030286
DEM03G35180	GO:0046983
DEM03G35290	GO:0003676
DEM03G35290	GO:0008270
DEM03G35350	GO:0004185
DEM03G35350	GO:0006508
DEM03G35380	GO:0005524
DEM03G35380	GO:0016020
DEM03G35380	GO:0140359
DEM03G35410	GO:0000160
DEM03G35430	GO:0005515
DEM03G35430	GO:0005680
DEM03G35430	GO:0030071
DEM03G35450	GO:0003677
DEM03G35450	GO:0006355
DEM03G35460	GO:0005667
DEM03G35460	GO:0006355
DEM03G35480	GO:0009058
DEM03G35480	GO:0016779
DEM03G35490	GO:0016491
DEM03G35520	GO:0005515
DEM03G35530	GO:0005737
DEM03G35530	GO:0006364
DEM03G35530	GO:0008649
DEM03G35560	GO:0003676
DEM03G35560	GO:0008270
DEM03G35580	GO:0004842
DEM03G35580	GO:0005515
DEM03G35580	GO:0016567
DEM03G35590	GO:0004571
DEM03G35590	GO:0005509
DEM03G35590	GO:0016020
DEM03G35620	GO:0005516
DEM03G35640	GO:0003677
DEM03G35640	GO:0006355
DEM03G35650	GO:0005516
DEM03G35660	GO:0005516
DEM03G35670	GO:0005516
DEM03G35680	GO:0015074
DEM03G35700	GO:0005516
DEM03G35710	GO:0015035
DEM03G35760	GO:0003735
DEM03G35760	GO:0005761
DEM03G35760	GO:0006412
DEM03G35770	GO:0003682
DEM03G35770	GO:0005634
DEM03G35780	GO:0003924
DEM03G35780	GO:0005525
DEM03G35790	GO:0004672
DEM03G35790	GO:0006468
DEM03G35810	GO:0003677
DEM03G35810	GO:0006355
DEM03G35830	GO:0005216
DEM03G35830	GO:0006811
DEM03G35830	GO:0016020
DEM03G35830	GO:0055085
DEM03G35840	GO:0004525
DEM03G35840	GO:0006396
DEM03G35850	GO:0008146
DEM03G35870	GO:0004525
DEM03G35870	GO:0006396
DEM03G35890	GO:0003968
DEM03G35900	GO:0004842
DEM03G35900	GO:0016567
DEM03G35960	GO:0008194
DEM03G35980	GO:0016021
DEM03G36050	GO:0016021
DEM03G36050	GO:0016765
DEM03G36060	GO:0004672
DEM03G36060	GO:0006468
DEM03G36070	GO:0005515
DEM03G36090	GO:0005515
DEM03G36090	GO:0070402
DEM03G37250	GO:0004497
DEM03G37250	GO:0005506
DEM03G37250	GO:0016705
DEM03G37250	GO:0020037
DEM03G38500	GO:0003676
DEM03G39400	GO:0015074
DEM03G41110	GO:0046983
DEM03G41120	GO:0006886
DEM03G41120	GO:0016192
DEM03G41120	GO:0030117
DEM03G43080	GO:0005515
DEM03G43130	GO:0007034
DEM03G43150	GO:0003677
DEM03G43150	GO:0006355
DEM03G43160	GO:0051536
DEM03G43170	GO:0005515
DEM03G43780	GO:0005525
DEM03G43890	GO:0016491
DEM03G43900	GO:0016491
DEM03G43920	GO:0004672
DEM03G43920	GO:0005515
DEM03G43920	GO:0005524
DEM03G43920	GO:0006468
DEM03G43930	GO:0000145
DEM03G43930	GO:0006887
DEM03G43950	GO:0006629
DEM03G43950	GO:0016042
DEM03G43970	GO:0016491
DEM03G43990	GO:0006508
DEM03G43990	GO:0008236
DEM03G44000	GO:0008270
DEM03G44050	GO:0005515
DEM03G44050	GO:0016702
DEM03G44050	GO:0046872
DEM03G44060	GO:0004497
DEM03G44060	GO:0005506
DEM03G44060	GO:0016705
DEM03G44060	GO:0020037
DEM03G44070	GO:0015969
DEM03G44160	GO:0006508
DEM03G44160	GO:0008236
DEM03G44180	GO:0003700
DEM03G44180	GO:0006355
DEM03G44190	GO:0016788
DEM03G44200	GO:0016791
DEM03G44240	GO:0009733
DEM03G44260	GO:0005524
DEM03G44260	GO:0016307
DEM03G44260	GO:0016887
DEM03G44260	GO:0046488
DEM03G44260	GO:0046872
DEM03G44300	GO:0009058
DEM03G44300	GO:0030170
DEM03G44310	GO:0009058
DEM03G44310	GO:0030170
DEM03G44320	GO:0004857
DEM03G44320	GO:0030599
DEM03G44320	GO:0042545
DEM03G44330	GO:0004857
DEM03G44330	GO:0030599
DEM03G44330	GO:0042545
DEM03G44400	GO:0003677
DEM03G44430	GO:0005524
DEM03G44430	GO:0016887
DEM03G44440	GO:0004672
DEM03G44440	GO:0006468
DEM03G44450	GO:0006629
DEM03G44460	GO:0016491
DEM03G44470	GO:0004672
DEM03G44470	GO:0005515
DEM03G44470	GO:0006468
DEM03G44480	GO:0005524
DEM03G44480	GO:0006457
DEM03G44480	GO:0016021
DEM03G44480	GO:0016887
DEM03G44480	GO:0051082
DEM03G44480	GO:0055085
DEM03G44490	GO:0004672
DEM03G44490	GO:0005524
DEM03G44490	GO:0006468
DEM03G44510	GO:0016614
DEM03G44510	GO:0050660
DEM03G44530	GO:0004672
DEM03G44530	GO:0005524
DEM03G44530	GO:0006468
DEM03G44560	GO:0003676
DEM03G44560	GO:0008270
DEM03G44650	GO:0005516
DEM03G44660	GO:0004571
DEM03G44660	GO:0005509
DEM03G44660	GO:0016020
DEM03G44690	GO:0005515
DEM03G44730	GO:0005515
DEM03G44800	GO:0004386
DEM03G44810	GO:0009733
DEM03G44830	GO:0022857
DEM03G44830	GO:0055085
DEM04G00640	GO:0005515
DEM04G00880	GO:0005515
DEM04G00910	GO:0004672
DEM04G00910	GO:0005515
DEM04G00910	GO:0005524
DEM04G00910	GO:0006468
DEM04G01370	GO:0004672
DEM04G01370	GO:0005515
DEM04G01370	GO:0006468
DEM04G01390	GO:0004672
DEM04G01390	GO:0005515
DEM04G01390	GO:0005524
DEM04G01390	GO:0006468
DEM04G01420	GO:0004672
DEM04G01420	GO:0005515
DEM04G01420	GO:0005524
DEM04G01420	GO:0006468
DEM04G01430	GO:0004672
DEM04G01430	GO:0005524
DEM04G01430	GO:0006468
DEM04G01440	GO:0004672
DEM04G01440	GO:0005515
DEM04G01440	GO:0005524
DEM04G01440	GO:0006468
DEM04G01450	GO:0004672
DEM04G01450	GO:0005515
DEM04G01450	GO:0006468
DEM04G01460	GO:0004672
DEM04G01460	GO:0005515
DEM04G01460	GO:0006468
DEM04G01470	GO:0005515
DEM04G01480	GO:0004672
DEM04G01480	GO:0006468
DEM04G01490	GO:0005515
DEM04G01500	GO:0004672
DEM04G01500	GO:0005515
DEM04G01500	GO:0005524
DEM04G01500	GO:0006468
DEM04G02430	GO:0003676
DEM04G02430	GO:0008270
DEM04G02450	GO:0003676
DEM04G02450	GO:0008270
DEM04G02620	GO:0003676
DEM04G02620	GO:0008270
DEM04G03180	GO:0016747
DEM04G03200	GO:0046983
DEM04G03220	GO:0016021
DEM04G04280	GO:0003676
DEM04G04280	GO:0008270
DEM04G04290	GO:0015074
DEM04G04370	GO:0004672
DEM04G04370	GO:0005524
DEM04G04370	GO:0006468
DEM04G04380	GO:0004672
DEM04G04380	GO:0005515
DEM04G04380	GO:0006468
DEM04G04420	GO:0005515
DEM04G04430	GO:0004672
DEM04G04430	GO:0005524
DEM04G04430	GO:0006468
DEM04G04440	GO:0005515
DEM04G04460	GO:0005506
DEM04G04460	GO:0008610
DEM04G04460	GO:0016491
DEM04G04530	GO:0004672
DEM04G04530	GO:0005515
DEM04G04530	GO:0005524
DEM04G04530	GO:0006468
DEM04G04550	GO:0004672
DEM04G04550	GO:0005515
DEM04G04550	GO:0006468
DEM04G04570	GO:0004672
DEM04G04570	GO:0005515
DEM04G04570	GO:0005524
DEM04G04570	GO:0006468
DEM04G04610	GO:0004672
DEM04G04610	GO:0005515
DEM04G04610	GO:0006468
DEM04G04650	GO:0015074
DEM04G04840	GO:0006812
DEM04G04840	GO:0015299
DEM04G04840	GO:0016021
DEM04G04840	GO:0055085
DEM04G05510	GO:0003676
DEM04G05510	GO:0008270
DEM04G05620	GO:0004672
DEM04G05620	GO:0005524
DEM04G05620	GO:0006468
DEM04G05620	GO:0007165
DEM04G05660	GO:0004601
DEM04G05660	GO:0006979
DEM04G05660	GO:0020037
DEM04G05710	GO:0015074
DEM04G05720	GO:0005524
DEM04G05720	GO:0016887
DEM04G05730	GO:0003677
DEM04G05780	GO:0003746
DEM04G05780	GO:0006414
DEM04G05810	GO:0003735
DEM04G05810	GO:0005840
DEM04G05810	GO:0006412
DEM04G05810	GO:0019843
DEM04G05840	GO:0015074
DEM04G05860	GO:0003700
DEM04G05860	GO:0006355
DEM04G05870	GO:0004842
DEM04G05870	GO:0016567
DEM04G05920	GO:0005515
DEM04G05970	GO:0015074
DEM04G05980	GO:0006508
DEM04G05980	GO:0008234
DEM04G06010	GO:0004650
DEM04G06010	GO:0005975
DEM04G06050	GO:0000786
DEM04G06050	GO:0003677
DEM04G06050	GO:0006334
DEM04G06070	GO:0015074
DEM04G06160	GO:0003723
DEM04G06180	GO:0006508
DEM04G06180	GO:0008234
DEM04G06240	GO:0015074
DEM04G06290	GO:0005524
DEM04G06290	GO:0016887
DEM04G06350	GO:0015074
DEM04G06450	GO:0005515
DEM04G06480	GO:0003677
DEM04G06480	GO:0046983
DEM04G06490	GO:0003712
DEM04G06490	GO:0006357
DEM04G06490	GO:0016592
DEM04G06570	GO:0004843
DEM04G06570	GO:0016579
DEM04G06670	GO:0015074
DEM04G06710	GO:0004672
DEM04G06710	GO:0006468
DEM04G06730	GO:0015074
DEM04G06940	GO:0015074
DEM04G06960	GO:0004861
DEM04G06960	GO:0005634
DEM04G06960	GO:0051726
DEM04G06980	GO:0015074
DEM04G07010	GO:0016787
DEM04G07080	GO:0003676
DEM04G07080	GO:0004523
DEM04G07100	GO:0009058
DEM04G07100	GO:0030170
DEM04G07110	GO:0005515
DEM04G07120	GO:0015074
DEM04G07430	GO:0015074
DEM04G07440	GO:0015074
DEM04G07470	GO:0046872
DEM04G07490	GO:0046872
DEM04G07550	GO:0015074
DEM04G07570	GO:0005737
DEM04G07570	GO:0006511
DEM04G07570	GO:0007275
DEM04G07580	GO:0005524
DEM04G07580	GO:0006457
DEM04G07580	GO:0016887
DEM04G07580	GO:0051082
DEM04G07610	GO:0015074
DEM04G07620	GO:0015074
DEM04G07630	GO:0003700
DEM04G07630	GO:0006355
DEM04G07640	GO:0015074
DEM04G07650	GO:0015074
DEM04G07660	GO:0004672
DEM04G07660	GO:0005524
DEM04G07660	GO:0006468
DEM04G07660	GO:0030246
DEM04G07700	GO:0003677
DEM04G07720	GO:0003743
DEM04G07720	GO:0005515
DEM04G07720	GO:0006413
DEM04G07730	GO:0003743
DEM04G07730	GO:0005515
DEM04G07730	GO:0006413
DEM04G07750	GO:0046983
DEM04G07760	GO:0005975
DEM04G07800	GO:0015074
DEM04G07810	GO:0015074
DEM04G07830	GO:0006508
DEM04G07830	GO:0008236
DEM04G07900	GO:0004672
DEM04G07900	GO:0006468
DEM04G07910	GO:0016830
DEM04G07910	GO:0019752
DEM04G07910	GO:0030170
DEM04G08170	GO:0015074
DEM04G08180	GO:0015074
DEM04G08400	GO:0003677
DEM04G08400	GO:0008270
DEM04G08410	GO:0005524
DEM04G08410	GO:0016021
DEM04G08410	GO:0055085
[truncated: 4,280 more rows]

## Sheet: Dataset S5
Dataset S5. Top 1% ranked PAV hotspot regions on pepper chromosomes.
	Chr	Start	End
1	1	17200001	19000001
2	1	19400001	20400001
3	1	286600001	288200001
4	1	314400001	315400001
5	1	330200001	331200001
6	2	131600001	133200001
7	2	151600001	152600001
8	3	22000001	26600001
9	3	27200001	29000001
10	3	30200001	38800001
11	3	257000001	258200001
12	3	265800001	266800001
13	4	400001	1800001
14	4	10200001	11200001
15	4	18400001	20000001
16	4	214400001	215400001
17	4	219000001	220000001
18	5	11000001	12600001
19	5	26200001	28000001
20	5	28800001	29800001
21	5	243200001	244400001
22	6	13000001	14000001
23	6	176800001	178000001
24	6	196600001	197800001
25	6	222600001	224000001
26	6	237400001	238400001
27	6	239000001	240000001
28	6	243200001	244200001
29	7	3400001	4800001
30	7	10200001	13400001
31	7	15800001	16800001
32	7	228400001	229800001
33	7	246200001	247400001
34	8	140800001	141800001
35	8	143800001	145000001
36	8	146600001	147600001
37	8	151000001	152800001
38	8	160800001	162200001
39	8	164400001	165400001
40	8	171000001	173800001
41	9	4600001	7600001
42	9	70600001	72200001
43	9	255800001	257000001
44	10	2400001	3400001
45	10	10000001	11800001
46	10	184000001	185000001
47	10	221000001	222200001
48	10	221000001	222200001
49	10	223200001	224200001
50	10	228000001	229000001
51	10	234600001	238400001
52	11	7000001	8200001
53	11	253400001	255800001
54	11	268800001	270200001
55	11	274000001	276400001
56	11	277600001	278600001
57	12	5400001	6400001
58	12	33800001	36000001
59	12	51000001	52000001
